# Supplementary material for: Plasma‐Assisted Defect Engineering on p‐n Heterojunction for High‐Efficiency Electrochemical Ammonia Synthesis
Source: Adv Sci (Weinh). 2023 Jan 22;10(8):2205786. doi: 10.1002/advs.202205786 (PMC10015844; doi:10.1002/advs.202205786)
Supplement: Supplementary file 2 — Supplemental Table 1 [file ADVS-10-2205786-s001.xlsx]

## Sheet: Figure3
																									对应IT数据	0.2		0.25		0.3		0.35		0.4		0.45		0.5		0.55		0.6					Figure 3f 1H NMR
Figure 3a LSV					Figure 3b UV		0.2		0.25		0.3		0.35		0.4		0.45		0.5		0.55		0.6		0.1	-0.00013334	0.1	-0.0001958	0.1	-0.0003154	0.1	-0.0002737	0.1	-0.0003949	0.1	-0.0002583	0.1	-0.00022027	0.1	-0.000971	0.1	-0.00154						6.562	2506
-0.73	-0.0145	-0.73	-0.01751			500	0.119	500	0.101	500	0.124	500	0.119	500	0.15	500	0.113	500	0.104	500	0.107	500	0.113		0.2	-0.00012876	0.2	-0.0001927	0.2	-0.0003043	0.2	-0.0002713	0.2	-0.0003643	0.2	-0.0002583	0.2	-0.00022337	0.2	-0.000967	0.2	-0.00154						6.5623	2544.5
-0.729	-0.01435	-0.729	-0.01743			501	0.115	501	0.098	501	0.12	501	0.116	501	0.148	501	0.11	501	0.101	501	0.104	501	0.109		0.3	-0.00012571	0.3	-0.0001888	0.3	-0.0003025	0.3	-0.00026969	0.3	-0.0003434	0.3	-0.0002578	0.3	-0.00022558	0.3	-0.000965	0.3	-0.00154						6.5626	2599.45
-0.728	-0.01423	-0.728	-0.01733			502	0.113	502	0.095	502	0.117	502	0.113	502	0.147	502	0.107	502	0.098	502	0.101	502	0.106		0.4	-0.00012407	0.4	-0.0001831	0.4	-0.0002951	0.4	-0.00026841	0.4	-0.000328	0.4	-0.0002576	0.4	-0.00022701	0.4	-0.000965	0.4	-0.00154						6.56291	2622.9
-0.727	-0.01412	-0.727	-0.01723			503	0.11	503	0.092	503	0.115	503	0.111	503	0.146	503	0.105	503	0.095	503	0.098	503	0.103		0.5	-0.00012333	0.5	-0.0001817	0.5	-0.000291	0.5	-0.00026745	0.5	-0.0003159	0.5	-0.0002579	0.5	-0.00022817	0.5	-0.000971	0.5	-0.00154						6.56321	2637.6
-0.726	-0.01399	-0.726	-0.01713			504	0.107	504	0.09	504	0.112	504	0.109	504	0.145	504	0.103	504	0.092	504	0.096	504	0.099		0.6	-0.00012417	0.6	-0.0001793	0.6	-0.0002863	0.6	-0.0002664	0.6	-0.0003059	0.6	-0.0002577	0.6	-0.00022885	0.6	-0.000969	0.6	-0.00154						6.56351	2639.7
-0.725	-0.01393	-0.725	-0.01703			505	0.104	505	0.087	505	0.109	505	0.106	505	0.143	505	0.1	505	0.089	505	0.092	505	0.096		0.7	-0.00012538	0.7	-0.0001779	0.7	-0.0002848	0.7	-0.00026579	0.7	-0.0002981	0.7	-0.0002586	0.7	-0.00022965	0.7	-0.000968	0.7	-0.00154						6.56382	2620.1
-0.724	-0.01384	-0.724	-0.0169			506	0.101	506	0.084	506	0.106	506	0.104	506	0.142	506	0.098	506	0.087	506	0.089	506	0.093		0.8	-0.00012389	0.8	-0.0001742	0.8	-0.0002823	0.8	-0.00026528	0.8	-0.0002912	0.8	-0.0002581	0.8	-0.00023026	0.8	-0.000969	0.8	-0.00154						6.56412	2591.75
-0.723	-0.0137	-0.723	-0.01681			507	0.098	507	0.082	507	0.104	507	0.103	507	0.141	507	0.096	507	0.085	507	0.088	507	0.09		0.9	-0.00012092	0.9	-0.0001762	0.9	-0.0002832	0.9	-0.00026491	0.9	-0.0002851	0.9	-0.0002582	0.9	-0.00023101	0.9	-0.000973	0.9	-0.00154						6.56442	2585.1
-0.722	-0.01357	-0.722	-0.01672			508	0.094	508	0.078	508	0.1	508	0.099	508	0.14	508	0.093	508	0.081	508	0.083	508	0.086		1	-0.00011981	1	-0.0001827	1	-0.0002781	1	-0.00026448	1	-0.0002799	1	-0.000258	1	-0.00023134	1	-0.000971	1	-0.00154						6.56472	2615.2
-0.721	-0.01345	-0.721	-0.01661			509	0.092	509	0.077	509	0.098	509	0.098	509	0.139	509	0.091	509	0.079	509	0.082	509	0.083		1.1	-0.0001186	1.1	-0.0001767	1.1	-0.0002763	1.1	-0.00026421	1.1	-0.0002756	1.1	-0.0002581	1.1	-0.00023193	1.1	-0.00097	1.1	-0.00154						6.56503	2593.5
-0.72	-0.01335	-0.72	-0.01652			510	0.09	510	0.075	510	0.097	510	0.097	510	0.139	510	0.09	510	0.078	510	0.08	510	0.081		1.2	-0.00011804	1.2	-0.0001747	1.2	-0.0002748	1.2	-0.00026378	1.2	-0.0002714	1.2	-0.0002579	1.2	-0.00023216	1.2	-0.000973	1.2	-0.00154						6.56533	2585.8
-0.719	-0.01325	-0.719	-0.01641			511	0.087	511	0.073	511	0.094	511	0.095	511	0.137	511	0.088	511	0.076	511	0.077	511	0.078		1.3	-0.00011724	1.3	-0.0001742	1.3	-0.0002743	1.3	-0.00026358	1.3	-0.0002677	1.3	-0.000258	1.3	-0.00023263	1.3	-0.000972	1.3	-0.00154						6.56563	2566.55
-0.718	-0.01312	-0.718	-0.01631			512	0.085	512	0.071	512	0.093	512	0.093	512	0.137	512	0.086	512	0.074	512	0.076	512	0.076		1.4	-0.00011777	1.4	-0.0001674	1.4	-0.0002753	1.4	-0.00026334	1.4	-0.0002645	1.4	-0.0002579	1.4	-0.00023279	1.4	-0.000972	1.4	-0.00154						6.56593	2588.6
-0.717	-0.013	-0.717	-0.01622			513	0.084	513	0.07	513	0.092	513	0.092	513	0.137	513	0.086	513	0.073	513	0.074	513	0.074		1.5	-0.00011649	1.5	-0.000168	1.5	-0.0002735	1.5	-0.00026327	1.5	-0.0002615	1.5	-0.0002576	1.5	-0.00023289	1.5	-0.000972	1.5	-0.00154						6.56624	2646.35
-0.716	-0.01292	-0.716	-0.01613			514	0.082	514	0.069	514	0.09	514	0.091	514	0.137	514	0.084	514	0.072	514	0.072	514	0.073		1.6	-0.00011857	1.6	-0.0001653	1.6	-0.0002711	1.6	-0.00026288	1.6	-0.0002587	1.6	-0.0002577	1.6	-0.00023315	1.6	-0.000973	1.6	-0.00154						6.56654	2664.55
-0.715	-0.01277	-0.715	-0.01602			515	0.081	515	0.067	515	0.089	515	0.09	515	0.136	515	0.083	515	0.07	515	0.071	515	0.071		1.7	-0.00011738	1.7	-0.0001642	1.7	-0.0002693	1.7	-0.00026259	1.7	-0.0002562	1.7	-0.0002574	1.7	-0.00023344	1.7	-0.000974	1.7	-0.00154						6.56684	2641.8
-0.714	-0.0127	-0.714	-0.01592			516	0.079	516	0.066	516	0.088	516	0.09	516	0.136	516	0.083	516	0.07	516	0.07	516	0.069		1.8	-0.00011771	1.8	-0.0001618	1.8	-0.0002701	1.8	-0.00026201	1.8	-0.0002536	1.8	-0.0002576	1.8	-0.00023364	1.8	-0.000971	1.8	-0.00154						6.56714	2613.1
-0.713	-0.01258	-0.713	-0.01583			517	0.078	517	0.066	517	0.088	517	0.089	517	0.135	517	0.082	517	0.069	517	0.068	517	0.068		1.9	-0.00011756	1.9	-0.0001609	1.9	-0.0002675	1.9	-0.00026182	1.9	-0.0002517	1.9	-0.0002574	1.9	-0.00023377	1.9	-0.000972	1.9	-0.00154						6.56745	2648.45
-0.712	-0.01245	-0.712	-0.01573			518	0.077	518	0.064	518	0.087	518	0.089	518	0.135	518	0.081	518	0.067	518	0.067	518	0.067		2	-0.00011732	2	-0.0001578	2	-0.0002661	2	-0.00026154	2	-0.0002497	2	-0.0002575	2	-0.00023385	2	-0.000974	2	-0.00154						6.56775	2608.2
-0.711	-0.01237	-0.711	-0.01564			519	0.075	519	0.064	519	0.085	519	0.088	519	0.135	519	0.081	519	0.067	519	0.067	519	0.066		2.1	-0.00012023	2.1	-0.0001617	2.1	-0.0002662	2.1	-0.00026151	2.1	-0.0002478	2.1	-0.0002567	2.1	-0.00023381	2.1	-0.000975	2.1	-0.00154						6.56805	2552.55
-0.71	-0.01226	-0.71	-0.01554			520	0.074	520	0.063	520	0.085	520	0.088	520	0.135	520	0.08	520	0.066	520	0.066	520	0.065		2.2	-0.00012167	2.2	-0.0001588	2.2	-0.0002674	2.2	-0.00026151	2.2	-0.0002459	2.2	-0.0002574	2.2	-0.00023333	2.2	-0.000972	2.2	-0.00154						6.56836	2575.65
-0.709	-0.01215	-0.709	-0.01545			521	0.073	521	0.062	521	0.085	521	0.088	521	0.134	521	0.08	521	0.065	521	0.065	521	0.064		2.3	-0.00012201	2.3	-0.0001568	2.3	-0.0002643	2.3	-0.00026145	2.3	-0.0002445	2.3	-0.0002573	2.3	-0.00023327	2.3	-0.000972	2.3	-0.00154						6.56866	2590
-0.708	-0.01205	-0.708	-0.01532			522	0.072	522	0.061	522	0.084	522	0.087	522	0.135	522	0.079	522	0.065	522	0.064	522	0.062		2.4	-0.00012144	2.4	-0.0001547	2.4	-0.0002624	2.4	-0.00026138	2.4	-0.000243	2.4	-0.0002572	2.4	-0.00023347	2.4	-0.000973	2.4	-0.00154						6.56896	2574.6
-0.707	-0.01196	-0.707	-0.01526			523	0.072	523	0.061	523	0.083	523	0.087	523	0.135	523	0.079	523	0.064	523	0.063	523	0.062		2.5	-0.00011967	2.5	-0.0001505	2.5	-0.0002609	2.5	-0.00026131	2.5	-0.0002414	2.5	-0.000258	2.5	-0.00023365	2.5	-0.000973	2.5	-0.00154						6.56926	2600.15
-0.706	-0.01185	-0.706	-0.01517			524	0.07	524	0.061	524	0.083	524	0.087	524	0.135	524	0.079	524	0.064	524	0.063	524	0.06		2.6	-0.00012104	2.6	-0.0001501	2.6	-0.0002628	2.6	-0.00026128	2.6	-0.0002401	2.6	-0.0002576	2.6	-0.00023373	2.6	-0.000971	2.6	-0.00154						6.56957	2546.25
-0.705	-0.01174	-0.705	-0.01506			525	0.069	525	0.06	525	0.082	525	0.087	525	0.135	525	0.078	525	0.063	525	0.062	525	0.059		2.7	-0.00012135	2.7	-0.0001489	2.7	-0.0002615	2.7	-0.00026113	2.7	-0.0002388	2.7	-0.0002576	2.7	-0.00023392	2.7	-0.000972	2.7	-0.00154						6.56987	2523.5
-0.704	-0.01166	-0.704	-0.01496			526	0.069	526	0.059	526	0.082	526	0.086	526	0.136	526	0.078	526	0.063	526	0.061	526	0.058		2.8	-0.00012102	2.8	-0.0001494	2.8	-0.0002639	2.8	-0.00026097	2.8	-0.0002377	2.8	-0.0002573	2.8	-0.00023388	2.8	-0.000974	2.8	-0.00154						6.57017	2572.5
-0.703	-0.01155	-0.703	-0.01488			527	0.068	527	0.059	527	0.082	527	0.087	527	0.136	527	0.078	527	0.062	527	0.06	527	0.058		2.9	-0.00011992	2.9	-0.000151	2.9	-0.0002602	2.9	-0.00026083	2.9	-0.0002364	2.9	-0.0002573	2.9	-0.00023394	2.9	-0.000972	2.9	-0.00153						6.57047	2573.55
-0.702	-0.01145	-0.702	-0.0148			528	0.067	528	0.058	528	0.081	528	0.086	528	0.136	528	0.078	528	0.062	528	0.06	528	0.056		3	-0.00012094	3	-0.0001516	3	-0.0002583	3	-0.00026066	3	-0.0002352	3	-0.0002575	3	-0.00023406	3	-0.000971	3	-0.00153						6.57078	2571.45
-0.701	-0.01137	-0.701	-0.0147			529	0.066	529	0.058	529	0.081	529	0.086	529	0.137	529	0.078	529	0.062	529	0.059	529	0.056		3.1	-0.00011981	3.1	-0.000151	3.1	-0.0002566	3.1	-0.00026064	3.1	-0.0002342	3.1	-0.0002579	3.1	-0.00023398	3.1	-0.000971	3.1	-0.00153						6.57108	2591.75
-0.7	-0.01128	-0.7	-0.0146			530	0.065	530	0.058	530	0.082	530	0.087	530	0.137	530	0.078	530	0.062	530	0.058	530	0.055		3.2	-0.00011932	3.2	-0.0001564	3.2	-0.0002547	3.2	-0.00026052	3.2	-0.0002331	3.2	-0.0002578	3.2	-0.00023384	3.2	-0.000974	3.2	-0.00153						6.57138	2624.65
-0.699	-0.01117	-0.699	-0.01453			531	0.064	531	0.058	531	0.081	531	0.087	531	0.137	531	0.078	531	0.061	531	0.057	531	0.054		3.3	-0.00011883	3.3	-0.0001636	3.3	-0.0002575	3.3	-0.00026063	3.3	-0.0002322	3.3	-0.0002577	3.3	-0.00023372	3.3	-0.000971	3.3	-0.00153						6.57169	2596.65
-0.698	-0.01109	-0.698	-0.01442			532	0.064	532	0.058	532	0.081	532	0.087	532	0.137	532	0.078	532	0.062	532	0.057	532	0.054		3.4	-0.00012534	3.4	-0.0001599	3.4	-0.0002578	3.4	-0.00026066	3.4	-0.0002312	3.4	-0.0002573	3.4	-0.00023402	3.4	-0.00097	3.4	-0.00153						6.57199	2569.35
-0.697	-0.01094	-0.697	-0.01433			533	0.063	533	0.058	533	0.082	533	0.088	533	0.138	533	0.078	533	0.062	533	0.057	533	0.053		3.5	-0.00012567	3.5	-0.000158	3.5	-0.0002567	3.5	-0.00026066	3.5	-0.0002302	3.5	-0.0002575	3.5	-0.0002338	3.5	-0.000971	3.5	-0.00153						6.57229	2580.2
-0.696	-0.01089	-0.696	-0.01425			534	0.063	534	0.057	534	0.081	534	0.089	534	0.139	534	0.079	534	0.061	534	0.056	534	0.053		3.6	-0.00012469	3.6	-0.0001548	3.6	-0.000262	3.6	-0.0002609	3.6	-0.0002296	3.6	-0.0002573	3.6	-0.00023413	3.6	-0.000973	3.6	-0.00153						6.57259	2607.5
-0.695	-0.0108	-0.695	-0.01415			535	0.062	535	0.057	535	0.082	535	0.089	535	0.14	535	0.079	535	0.061	535	0.056	535	0.052		3.7	-0.0001229	3.7	-0.0001529	3.7	-0.0002577	3.7	-0.00026106	3.7	-0.0002287	3.7	-0.0002574	3.7	-0.00023452	3.7	-0.00097	3.7	-0.00153						6.5729	2626.05
-0.694	-0.01069	-0.694	-0.01406			536	0.062	536	0.057	536	0.082	536	0.089	536	0.14	536	0.079	536	0.061	536	0.056	536	0.052		3.8	-0.00012282	3.8	-0.0001531	3.8	-0.0002569	3.8	-0.00026141	3.8	-0.0002279	3.8	-0.0002572	3.8	-0.00023476	3.8	-0.000971	3.8	-0.00153						6.5732	2635.85
-0.693	-0.01061	-0.693	-0.01397			537	0.062	537	0.057	537	0.083	537	0.09	537	0.141	537	0.08	537	0.061	537	0.056	537	0.051		3.9	-0.00014142	3.9	-0.0001568	3.9	-0.0002565	3.9	-0.00026162	3.9	-0.0002272	3.9	-0.0002574	3.9	-0.00023481	3.9	-0.000972	3.9	-0.00153						6.5735	2623.25
-0.692	-0.01052	-0.692	-0.01388			538	0.061	538	0.057	538	0.083	538	0.091	538	0.142	538	0.08	538	0.062	538	0.056	538	0.051		4	-0.00012825	4	-0.0001691	4	-0.0002565	4	-0.00026188	4	-0.0002265	4	-0.0002575	4	-0.00023474	4	-0.00097	4	-0.00153						6.5738	2602.25
-0.691	-0.01043	-0.691	-0.01379			539	0.061	539	0.057	539	0.084	539	0.092	539	0.142	539	0.081	539	0.062	539	0.055	539	0.051		4.1	-0.00012766	4.1	-0.0001615	4.1	-0.0002597	4.1	-0.00026206	4.1	-0.0002257	4.1	-0.000257	4.1	-0.00023471	4.1	-0.00097	4.1	-0.00153						6.57411	2606.1
-0.69	-0.01031	-0.69	-0.01371			540	0.061	540	0.057	540	0.084	540	0.092	540	0.143	540	0.082	540	0.062	540	0.055	540	0.05		4.2	-0.00012619	4.2	-0.0001568	4.2	-0.0002568	4.2	-0.00026221	4.2	-0.000225	4.2	-0.0002572	4.2	-0.00023483	4.2	-0.000969	4.2	-0.00153						6.57441	2591.75
-0.689	-0.01026	-0.689	-0.01362			541	0.061	541	0.058	541	0.084	541	0.094	541	0.144	541	0.083	541	0.062	541	0.055	541	0.05		4.3	-0.00012451	4.3	-0.0001559	4.3	-0.0002553	4.3	-0.00026219	4.3	-0.0002244	4.3	-0.0002572	4.3	-0.0002349	4.3	-0.000971	4.3	-0.00153						6.57471	2597
-0.688	-0.01015	-0.688	-0.01354			542	0.06	542	0.058	542	0.085	542	0.094	542	0.145	542	0.083	542	0.063	542	0.056	542	0.05		4.4	-0.00012321	4.4	-0.0001533	4.4	-0.0002559	4.4	-0.00026234	4.4	-0.0002236	4.4	-0.000257	4.4	-0.00023503	4.4	-0.00097	4.4	-0.00153						6.57501	2565.15
-0.687	-0.01006	-0.687	-0.01345			543	0.06	543	0.058	543	0.085	543	0.095	543	0.145	543	0.084	543	0.063	543	0.055	543	0.05		4.5	-0.0001223	4.5	-0.000154	4.5	-0.0002565	4.5	-0.00026218	4.5	-0.0002233	4.5	-0.0002569	4.5	-0.00023508	4.5	-0.00097	4.5	-0.00153						6.57532	2531.55
-0.686	-0.00998	-0.686	-0.01336			544	0.06	544	0.058	544	0.086	544	0.096	544	0.146	544	0.084	544	0.063	544	0.055	544	0.05		4.6	-0.00012182	4.6	-0.0001526	4.6	-0.0002563	4.6	-0.00026196	4.6	-0.0002227	4.6	-0.0002571	4.6	-0.000235	4.6	-0.000969	4.6	-0.00153						6.57562	2540.3
-0.685	-0.0099	-0.685	-0.01326			545	0.06	545	0.058	545	0.086	545	0.096	545	0.147	545	0.085	545	0.064	545	0.056	545	0.05		4.7	-0.00012328	4.7	-0.0001522	4.7	-0.0002551	4.7	-0.0002618	4.7	-0.0002221	4.7	-0.0002568	4.7	-0.00023503	4.7	-0.000971	4.7	-0.00153						6.57592	2543.8
-0.684	-0.0098	-0.684	-0.01317			546	0.06	546	0.059	546	0.087	546	0.097	546	0.148	546	0.086	546	0.064	546	0.056	546	0.05		4.8	-0.00012348	4.8	-0.0001494	4.8	-0.0002516	4.8	-0.00026167	4.8	-0.0002217	4.8	-0.0002569	4.8	-0.00023513	4.8	-0.000968	4.8	-0.00153						6.57623	2528.4
-0.683	-0.00971	-0.683	-0.01309			547	0.06	547	0.059	547	0.087	547	0.098	547	0.149	547	0.086	547	0.065	547	0.056	547	0.049		4.9	-0.00012447	4.9	-0.0001493	4.9	-0.0002492	4.9	-0.00026163	4.9	-0.000221	4.9	-0.000257	4.9	-0.00023528	4.9	-0.00097	4.9	-0.00153						6.57653	2510.2
-0.682	-0.00964	-0.682	-0.013			548	0.06	548	0.06	548	0.089	548	0.099	548	0.15	548	0.087	548	0.065	548	0.056	548	0.05		5	-0.00012275	5	-0.0001489	5	-0.0002494	5	-0.00026189	5	-0.0002205	5	-0.0002568	5	-0.00023525	5	-0.000971	5	-0.00153						6.57683	2529.8
-0.681	-0.00955	-0.681	-0.01291			549	0.06	549	0.06	549	0.089	549	0.1	549	0.152	549	0.088	549	0.065	549	0.056	549	0.05		5.1	-0.00012321	5.1	-0.0001461	5.1	-0.0002484	5.1	-0.00026204	5.1	-0.0002201	5.1	-0.0002571	5.1	-0.00023509	5.1	-0.000969	5.1	-0.00153						6.57713	2548
-0.68	-0.00946	-0.68	-0.01283			550	0.06	550	0.06	550	0.09	550	0.102	550	0.153	550	0.089	550	0.066	550	0.056	550	0.05		5.2	-0.00012323	5.2	-0.0001443	5.2	-0.0002488	5.2	-0.00026208	5.2	-0.0002196	5.2	-0.0002569	5.2	-0.00023535	5.2	-0.000969	5.2	-0.00153						6.57744	2538.55
-0.679	-0.00937	-0.679	-0.01274			551	0.06	551	0.06	551	0.091	551	0.103	551	0.154	551	0.09	551	0.067	551	0.057	551	0.05		5.3	-0.00012281	5.3	-0.0001474	5.3	-0.0002544	5.3	-0.00026216	5.3	-0.0002191	5.3	-0.0002575	5.3	-0.00023549	5.3	-0.000968	5.3	-0.00153						6.57774	2502.85
-0.678	-0.0093	-0.678	-0.01265			552	0.06	552	0.061	552	0.092	552	0.104	552	0.156	552	0.091	552	0.068	552	0.057	552	0.05		5.4	-0.00012328	5.4	-0.0001534	5.4	-0.0002509	5.4	-0.00026214	5.4	-0.0002186	5.4	-0.0002572	5.4	-0.00023567	5.4	-0.00097	5.4	-0.00153						6.57804	2530.85
-0.677	-0.00921	-0.677	-0.01257			553	0.06	553	0.062	553	0.093	553	0.106	553	0.157	553	0.093	553	0.068	553	0.058	553	0.05		5.5	-0.0001221	5.5	-0.0001486	5.5	-0.0002482	5.5	-0.00026189	5.5	-0.0002181	5.5	-0.0002577	5.5	-0.0002359	5.5	-0.00097	5.5	-0.00153						6.57834	2566.2
-0.676	-0.00911	-0.676	-0.01247			554	0.06	554	0.063	554	0.094	554	0.108	554	0.158	554	0.094	554	0.069	554	0.058	554	0.05		5.6	-0.00012204	5.6	-0.0001486	5.6	-0.0002469	5.6	-0.00026163	5.6	-0.0002176	5.6	-0.0002578	5.6	-0.00023577	5.6	-0.000967	5.6	-0.00153						6.57865	2543.1
-0.675	-0.00904	-0.675	-0.01239			555	0.06	555	0.064	555	0.095	555	0.11	555	0.161	555	0.096	555	0.07	555	0.059	555	0.05		5.7	-0.00012379	5.7	-0.0001481	5.7	-0.0002458	5.7	-0.00026136	5.7	-0.0002172	5.7	-0.0002576	5.7	-0.00023584	5.7	-0.000968	5.7	-0.00153						6.57895	2542.05
-0.674	-0.00897	-0.674	-0.01232			556	0.061	556	0.064	556	0.097	556	0.112	556	0.163	556	0.098	556	0.071	556	0.059	556	0.051		5.8	-0.00012426	5.8	-0.000152	5.8	-0.0002494	5.8	-0.00026117	5.8	-0.0002169	5.8	-0.000258	5.8	-0.00023598	5.8	-0.00097	5.8	-0.00153						6.57925	2548.35
-0.673	-0.00887	-0.673	-0.01223			557	0.061	557	0.065	557	0.098	557	0.114	557	0.165	557	0.1	557	0.072	557	0.06	557	0.051		5.9	-0.00012185	5.9	-0.0001513	5.9	-0.0002481	5.9	-0.00026097	5.9	-0.0002165	5.9	-0.0002578	5.9	-0.00023598	5.9	-0.00097	5.9	-0.00153						6.57956	2498.3
-0.672	-0.00881	-0.672	-0.01214			558	0.061	558	0.066	558	0.1	558	0.116	558	0.167	558	0.101	558	0.074	558	0.061	558	0.051		6	-0.00012241	6	-0.0001526	6	-0.0002476	6	-0.00026082	6	-0.0002162	6	-0.000258	6	-0.00023624	6	-0.000968	6	-0.00153						6.57986	2501.45
-0.671	-0.00873	-0.671	-0.01207			559	0.061	559	0.067	559	0.101	559	0.118	559	0.169	559	0.103	559	0.075	559	0.061	559	0.052		6.1	-0.0001212	6.1	-0.0001648	6.1	-0.0002476	6.1	-0.0002607	6.1	-0.0002158	6.1	-0.0002581	6.1	-0.00023622	6.1	-0.000967	6.1	-0.00153						6.58016	2529.8
-0.67	-0.00864	-0.67	-0.01198			560	0.062	560	0.068	560	0.103	560	0.12	560	0.17	560	0.104	560	0.076	560	0.062	560	0.052		6.2	-0.00011997	6.2	-0.0001612	6.2	-0.0002457	6.2	-0.0002605	6.2	-0.0002152	6.2	-0.0002586	6.2	-0.00023639	6.2	-0.000969	6.2	-0.00153						6.58046	2538.55
-0.669	-0.00857	-0.669	-0.0119			561	0.062	561	0.069	561	0.104	561	0.121	561	0.173	561	0.106	561	0.077	561	0.063	561	0.052		6.3	-0.00011922	6.3	-0.000159	6.3	-0.0002495	6.3	-0.00026037	6.3	-0.0002152	6.3	-0.0002586	6.3	-0.00023645	6.3	-0.000969	6.3	-0.00153						6.58077	2548
-0.668	-0.00849	-0.668	-0.01182			562	0.063	562	0.07	562	0.105	562	0.123	562	0.174	562	0.107	562	0.078	562	0.063	562	0.053		6.4	-0.00012102	6.4	-0.0001554	6.4	-0.0002479	6.4	-0.0002603	6.4	-0.0002148	6.4	-0.0002583	6.4	-0.00023678	6.4	-0.000966	6.4	-0.00153						6.58107	2536.1
-0.667	-0.00842	-0.667	-0.01173			563	0.063	563	0.071	563	0.107	563	0.125	563	0.175	563	0.109	563	0.079	563	0.064	563	0.053		6.5	-0.00012085	6.5	-0.0001527	6.5	-0.0002452	6.5	-0.00026019	6.5	-0.0002145	6.5	-0.0002581	6.5	-0.00023676	6.5	-0.000968	6.5	-0.00153						6.58137	2492.7
-0.666	-0.00833	-0.666	-0.01165			564	0.063	564	0.072	564	0.108	564	0.127	564	0.178	564	0.111	564	0.08	564	0.064	564	0.054		6.6	-0.0001205	6.6	-0.0001502	6.6	-0.0002438	6.6	-0.00026007	6.6	-0.000214	6.6	-0.0002577	6.6	-0.00023696	6.6	-0.000969	6.6	-0.00153						6.58167	2495.85
-0.665	-0.00826	-0.665	-0.01157			565	0.063	565	0.073	565	0.109	565	0.129	565	0.179	565	0.112	565	0.081	565	0.065	565	0.054		6.7	-0.00011994	6.7	-0.0001497	6.7	-0.0002443	6.7	-0.00026	6.7	-0.0002139	6.7	-0.0002583	6.7	-0.00023713	6.7	-0.000968	6.7	-0.00153						6.58198	2492.35
-0.664	-0.00818	-0.664	-0.01147			566	0.064	566	0.074	566	0.111	566	0.13	566	0.181	566	0.113	566	0.083	566	0.066	566	0.054		6.8	-0.00012082	6.8	-0.0001569	6.8	-0.0002429	6.8	-0.00025986	6.8	-0.0002136	6.8	-0.0002576	6.8	-0.00023714	6.8	-0.000967	6.8	-0.00153						6.58228	2520.7
-0.663	-0.0081	-0.663	-0.01141			567	0.064	567	0.075	567	0.112	567	0.133	567	0.182	567	0.115	567	0.084	567	0.066	567	0.055		6.9	-0.00012191	6.9	-0.0001583	6.9	-0.0002452	6.9	-0.00025977	6.9	-0.0002132	6.9	-0.0002578	6.9	-0.00023734	6.9	-0.000968	6.9	-0.00153						6.58258	2508.8
-0.662	-0.00803	-0.662	-0.01132			568	0.065	568	0.076	568	0.113	568	0.134	568	0.184	568	0.117	568	0.085	568	0.067	568	0.055		7	-0.00012079	7	-0.0001644	7	-0.0002456	7	-0.0002596	7	-0.0002129	7	-0.0002575	7	-0.0002375	7	-0.000969	7	-0.00153						6.58288	2489.9
-0.661	-0.00796	-0.661	-0.01123			569	0.065	569	0.077	569	0.115	569	0.136	569	0.186	569	0.118	569	0.086	569	0.068	569	0.056		7.1	-0.00012155	7.1	-0.0001633	7.1	-0.0002449	7.1	-0.00025949	7.1	-0.0002128	7.1	-0.000257	7.1	-0.00023761	7.1	-0.000966	7.1	-0.00153						6.58319	2496.9
-0.66	-0.00787	-0.66	-0.01117			570	0.065	570	0.078	570	0.116	570	0.137	570	0.188	570	0.12	570	0.087	570	0.068	570	0.056		7.2	-0.00011983	7.2	-0.000158	7.2	-0.0002454	7.2	-0.00025964	7.2	-0.0002125	7.2	-0.0002576	7.2	-0.00023785	7.2	-0.000965	7.2	-0.00153						6.58349	2498.3
-0.659	-0.00781	-0.659	-0.01109			571	0.066	571	0.079	571	0.117	571	0.14	571	0.189	571	0.121	571	0.088	571	0.069	571	0.056		7.3	-0.0001194	7.3	-0.0001589	7.3	-0.0002466	7.3	-0.00025965	7.3	-0.0002121	7.3	-0.0002572	7.3	-0.00023794	7.3	-0.000968	7.3	-0.00153						6.58379	2461.55
-0.658	-0.00773	-0.658	-0.01101			572	0.066	572	0.08	572	0.119	572	0.142	572	0.192	572	0.123	572	0.089	572	0.07	572	0.057		7.4	-0.00011857	7.4	-0.0001527	7.4	-0.0002475	7.4	-0.00025953	7.4	-0.0002118	7.4	-0.0002572	7.4	-0.0002379	7.4	-0.000969	7.4	-0.00153						6.5841	2419.55
-0.657	-0.00766	-0.657	-0.01094			573	0.067	573	0.081	573	0.121	573	0.144	573	0.194	573	0.125	573	0.091	573	0.071	573	0.057		7.5	-0.00011887	7.5	-0.0001511	7.5	-0.0002461	7.5	-0.00025924	7.5	-0.0002117	7.5	-0.0002575	7.5	-0.0002379	7.5	-0.000966	7.5	-0.00153						6.5844	2441.6
-0.656	-0.00758	-0.656	-0.01086			574	0.067	574	0.082	574	0.122	574	0.146	574	0.196	574	0.127	574	0.092	574	0.072	574	0.058		7.6	-0.00011721	7.6	-0.0001578	7.6	-0.0002441	7.6	-0.00025912	7.6	-0.0002114	7.6	-0.0002572	7.6	-0.0002376	7.6	-0.000966	7.6	-0.00153						6.5847	2488.85
-0.655	-0.00752	-0.655	-0.01079			575	0.068	575	0.083	575	0.124	575	0.149	575	0.199	575	0.129	575	0.094	575	0.072	575	0.059		7.7	-0.00011617	7.7	-0.0001577	7.7	-0.0002433	7.7	-0.00025907	7.7	-0.0002111	7.7	-0.0002574	7.7	-0.00023755	7.7	-0.000968	7.7	-0.00153						6.585	2509.15
-0.654	-0.00744	-0.654	-0.0107			576	0.068	576	0.085	576	0.127	576	0.151	576	0.201	576	0.131	576	0.095	576	0.073	576	0.059		7.8	-0.00012102	7.8	-0.0001547	7.8	-0.0002441	7.8	-0.0002593	7.8	-0.0002109	7.8	-0.0002576	7.8	-0.00023736	7.8	-0.000967	7.8	-0.00153						6.58531	2528.4
-0.653	-0.00737	-0.653	-0.01065			577	0.069	577	0.086	577	0.128	577	0.153	577	0.203	577	0.133	577	0.097	577	0.074	577	0.06		7.9	-0.00012088	7.9	-0.0001569	7.9	-0.0002439	7.9	-0.00025938	7.9	-0.0002108	7.9	-0.0002584	7.9	-0.00023733	7.9	-0.000965	7.9	-0.00153						6.58561	2523.15
-0.652	-0.00728	-0.652	-0.01057			578	0.07	578	0.087	578	0.13	578	0.157	578	0.206	578	0.136	578	0.099	578	0.075	578	0.061		8	-0.00011977	8	-0.0001674	8	-0.0002442	8	-0.00025945	8	-0.0002103	8	-0.0002579	8	-0.0002372	8	-0.000966	8	-0.00153						6.58591	2484.3
-0.651	-0.00724	-0.651	-0.01048			579	0.071	579	0.089	579	0.133	579	0.159	579	0.209	579	0.138	579	0.1	579	0.077	579	0.061		8.1	-0.0001186	8.1	-0.0001645	8.1	-0.000244	8.1	-0.0002593	8.1	-0.0002103	8.1	-0.0002581	8.1	-0.00023717	8.1	-0.000968	8.1	-0.00153						6.58621	2509.85
-0.65	-0.00716	-0.65	-0.01041			580	0.071	580	0.09	580	0.134	580	0.162	580	0.211	580	0.14	580	0.101	580	0.077	580	0.062		8.2	-0.00011934	8.2	-0.0001678	8.2	-0.0002435	8.2	-0.00025921	8.2	-0.00021	8.2	-0.0002582	8.2	-0.00023735	8.2	-0.000966	8.2	-0.00153						6.58652	2526.65
-0.649	-0.00708	-0.649	-0.01033			581	0.072	581	0.091	581	0.136	581	0.164	581	0.213	581	0.142	581	0.103	581	0.078	581	0.063		8.3	-0.00012019	8.3	-0.0001651	8.3	-0.0002456	8.3	-0.00025918	8.3	-0.0002097	8.3	-0.0002578	8.3	-0.00023744	8.3	-0.000964	8.3	-0.00153						6.58682	2544.85
-0.648	-0.00702	-0.648	-0.01026			582	0.072	582	0.092	582	0.138	582	0.167	582	0.216	582	0.144	582	0.105	582	0.079	582	0.063		8.4	-0.00012061	8.4	-0.0001599	8.4	-0.0002432	8.4	-0.000259	8.4	-0.0002095	8.4	-0.0002576	8.4	-0.00023758	8.4	-0.000966	8.4	-0.00153						6.58712	2543.45
-0.647	-0.00696	-0.647	-0.01018			583	0.074	583	0.094	583	0.141	583	0.17	583	0.219	583	0.147	583	0.106	583	0.081	583	0.064		8.5	-0.00012259	8.5	-0.0001576	8.5	-0.0002409	8.5	-0.00025879	8.5	-0.0002094	8.5	-0.0002576	8.5	-0.0002374	8.5	-0.000968	8.5	-0.00153						6.58743	2496.2
-0.646	-0.00688	-0.646	-0.01011			584	0.074	584	0.095	584	0.143	584	0.172	584	0.221	584	0.149	584	0.108	584	0.081	584	0.065		8.6	-0.00012227	8.6	-0.0001548	8.6	-0.0002417	8.6	-0.00025878	8.6	-0.0002092	8.6	-0.0002577	8.6	-0.0002373	8.6	-0.000966	8.6	-0.00153						6.58773	2425.5
-0.645	-0.00681	-0.645	-0.01003			585	0.075	585	0.097	585	0.145	585	0.175	585	0.224	585	0.152	585	0.109	585	0.083	585	0.066		8.7	-0.00012129	8.7	-0.0001527	8.7	-0.0002445	8.7	-0.00025851	8.7	-0.000209	8.7	-0.0002578	8.7	-0.00023726	8.7	-0.000965	8.7	-0.00153						6.58803	2437.05
-0.644	-0.00675	-0.644	-0.00995			586	0.075	586	0.098	586	0.147	586	0.176	586	0.226	586	0.154	586	0.111	586	0.084	586	0.066		8.8	-0.00011938	8.8	-0.0001516	8.8	-0.0002428	8.8	-0.00025844	8.8	-0.0002088	8.8	-0.0002579	8.8	-0.00023736	8.8	-0.000966	8.8	-0.00153						6.58833	2436
-0.643	-0.00666	-0.643	-0.00986			587	0.076	587	0.099	587	0.148	587	0.18	587	0.229	587	0.156	587	0.113	587	0.085	587	0.067		8.9	-0.00012127	8.9	-0.000152	8.9	-0.0002492	8.9	-0.00025829	8.9	-0.0002086	8.9	-0.0002576	8.9	-0.00023741	8.9	-0.000966	8.9	-0.00153						6.58864	2454.55
-0.642	-0.00662	-0.642	-0.0098			588	0.077	588	0.1	588	0.15	588	0.182	588	0.231	588	0.158	588	0.114	588	0.086	588	0.068		9	-0.00012303	9	-0.0001492	9	-0.0002451	9	-0.00025822	9	-0.0002086	9	-0.000258	9	-0.00023709	9	-0.000964	9	-0.00153						6.58894	2488.5
-0.641	-0.00654	-0.641	-0.00973			589	0.077	589	0.101	589	0.152	589	0.185	589	0.233	589	0.16	589	0.115	589	0.087	589	0.068		9.1	-0.0001218	9.1	-0.0001512	9.1	-0.0002425	9.1	-0.00025812	9.1	-0.0002084	9.1	-0.0002581	9.1	-0.00023713	9.1	-0.000963	9.1	-0.00153						6.58924	2496.2
-0.64	-0.00647	-0.64	-0.00964			590	0.078	590	0.102	590	0.154	590	0.187	590	0.235	590	0.162	590	0.116	590	0.087	590	0.069		9.2	-0.00012015	9.2	-0.0001489	9.2	-0.0002409	9.2	-0.00025807	9.2	-0.0002082	9.2	-0.0002578	9.2	-0.00023697	9.2	-0.000967	9.2	-0.00153						6.58954	2513.7
-0.639	-0.00642	-0.639	-0.00957			591	0.078	591	0.104	591	0.156	591	0.189	591	0.238	591	0.164	591	0.118	591	0.088	591	0.07		9.3	-0.0001206	9.3	-0.0001508	9.3	-0.0002416	9.3	-0.00025792	9.3	-0.000208	9.3	-0.0002579	9.3	-0.0002369	9.3	-0.000966	9.3	-0.00153						6.58985	2483.25
-0.638	-0.00635	-0.638	-0.0095			592	0.079	592	0.105	592	0.158	592	0.192	592	0.24	592	0.166	592	0.119	592	0.089	592	0.07		9.4	-0.0001238	9.4	-0.000155	9.4	-0.0002429	9.4	-0.00025792	9.4	-0.000208	9.4	-0.0002577	9.4	-0.00023689	9.4	-0.000964	9.4	-0.00153						6.59015	2444.4
-0.637	-0.00627	-0.637	-0.00943			593	0.08	593	0.106	593	0.159	593	0.194	593	0.243	593	0.168	593	0.12	593	0.09	593	0.071		9.5	-0.000123	9.5	-0.0001563	9.5	-0.000242	9.5	-0.00025783	9.5	-0.0002077	9.5	-0.0002579	9.5	-0.0002368	9.5	-0.000964	9.5	-0.00153						6.59045	2455.25
-0.636	-0.00623	-0.636	-0.00935			594	0.081	594	0.107	594	0.161	594	0.197	594	0.245	594	0.17	594	0.122	594	0.091	594	0.071		9.6	-0.00012259	9.6	-0.0001542	9.6	-0.0002413	9.6	-0.00025746	9.6	-0.0002076	9.6	-0.0002575	9.6	-0.00023658	9.6	-0.000965	9.6	-0.00153						6.59075	2472.05
-0.635	-0.00616	-0.635	-0.00928			595	0.081	595	0.108	595	0.163	595	0.198	595	0.247	595	0.172	595	0.123	595	0.092	595	0.072		9.7	-0.0001214	9.7	-0.0001564	9.7	-0.0002418	9.7	-0.00025723	9.7	-0.0002076	9.7	-0.0002574	9.7	-0.00023671	9.7	-0.000965	9.7	-0.00153						6.59106	2482.9
-0.634	-0.00609	-0.634	-0.00921			596	0.082	596	0.11	596	0.165	596	0.201	596	0.25	596	0.174	596	0.125	596	0.093	596	0.073		9.8	-0.00011912	9.8	-0.0001635	9.8	-0.0002432	9.8	-0.00025656	9.8	-0.0002074	9.8	-0.0002572	9.8	-0.00023676	9.8	-0.000963	9.8	-0.00153						6.59136	2491.3
-0.633	-0.00603	-0.633	-0.00914			597	0.082	597	0.111	597	0.167	597	0.203	597	0.251	597	0.176	597	0.126	597	0.094	597	0.073		9.9	-0.00011979	9.9	-0.0001599	9.9	-0.0002448	9.9	-0.00025619	9.9	-0.0002071	9.9	-0.0002572	9.9	-0.00023674	9.9	-0.000964	9.9	-0.00153						6.59166	2508.45
-0.632	-0.00597	-0.632	-0.00907			598	0.084	598	0.112	598	0.17	598	0.207	598	0.255	598	0.179	598	0.128	598	0.095	598	0.074		10	-0.00011801	10	-0.0001573	10	-0.0002478	10	-0.00025583	10	-0.000207	10	-0.0002571	10	-0.00023682	10	-0.000966	10	-0.00153						6.59197	2488.15
-0.631	-0.00591	-0.631	-0.00898			599	0.084	599	0.114	599	0.171	599	0.21	599	0.258	599	0.182	599	0.13	599	0.097	599	0.075		10.1	-0.00011848	10.1	-0.0001539	10.1	-0.0002457	10.1	-0.00025543	10.1	-0.0002069	10.1	-0.0002571	10.1	-0.00023681	10.1	-0.000963	10.1	-0.00153						6.59227	2501.8
-0.63	-0.00584	-0.63	-0.00892			600	0.085	600	0.115	600	0.174	600	0.212	600	0.261	600	0.184	600	0.131	600	0.098	600	0.076		10.2	-0.0001227	10.2	-0.000151	10.2	-0.000243	10.2	-0.00025522	10.2	-0.0002068	10.2	-0.0002567	10.2	-0.00023662	10.2	-0.000962	10.2	-0.00153						6.59257	2515.45
-0.629	-0.00578	-0.629	-0.00885			601	0.086	601	0.117	601	0.176	601	0.216	601	0.264	601	0.187	601	0.133	601	0.099	601	0.077		10.3	-0.0001213	10.3	-0.0001485	10.3	-0.0002426	10.3	-0.00025501	10.3	-0.0002068	10.3	-0.0002569	10.3	-0.00023654	10.3	-0.000964	10.3	-0.00153						6.59287	2489.55
-0.628	-0.00573	-0.628	-0.00877			602	0.087	602	0.118	602	0.179	602	0.219	602	0.267	602	0.189	602	0.135	602	0.101	602	0.077		10.4	-0.00012051	10.4	-0.0001529	10.4	-0.0002412	10.4	-0.00025505	10.4	-0.0002068	10.4	-0.0002568	10.4	-0.00023632	10.4	-0.000965	10.4	-0.00153						6.59318	2462.95
-0.627	-0.00566	-0.627	-0.0087			603	0.088	603	0.12	603	0.182	603	0.222	603	0.271	603	0.192	603	0.137	603	0.102	603	0.078		10.5	-0.00011851	10.5	-0.0001558	10.5	-0.0002409	10.5	-0.00025495	10.5	-0.0002065	10.5	-0.0002566	10.5	-0.00023625	10.5	-0.00096	10.5	-0.00153						6.59348	2462.25
-0.626	-0.0056	-0.626	-0.00863			604	0.089	604	0.122	604	0.185	604	0.227	604	0.275	604	0.197	604	0.139	604	0.104	604	0.08		10.6	-0.00012051	10.6	-0.0001564	10.6	-0.0002413	10.6	-0.00025497	10.6	-0.0002065	10.6	-0.0002563	10.6	-0.0002364	10.6	-0.000963	10.6	-0.00153						6.59378	2496.9
-0.625	-0.00554	-0.625	-0.00857			605	0.091	605	0.124	605	0.188	605	0.23	605	0.278	605	0.2	605	0.141	605	0.105	605	0.081		10.7	-0.00011858	10.7	-0.0001586	10.7	-0.0002419	10.7	-0.00025502	10.7	-0.0002062	10.7	-0.0002567	10.7	-0.00023636	10.7	-0.000966	10.7	-0.00153						6.59408	2486.4
-0.624	-0.00548	-0.624	-0.00849			606	0.091	606	0.125	606	0.19	606	0.234	606	0.281	606	0.202	606	0.143	606	0.106	606	0.081		10.8	-0.00011764	10.8	-0.0001575	10.8	-0.000241	10.8	-0.00025517	10.8	-0.0002062	10.8	-0.0002561	10.8	-0.00023645	10.8	-0.000966	10.8	-0.00153						6.59439	2471.7
-0.623	-0.00542	-0.623	-0.00842			607	0.092	607	0.126	607	0.192	607	0.237	607	0.284	607	0.205	607	0.145	607	0.108	607	0.082		10.9	-0.00011721	10.9	-0.000153	10.9	-0.0002413	10.9	-0.00025539	10.9	-0.000206	10.9	-0.0002569	10.9	-0.00023657	10.9	-0.000962	10.9	-0.00153						6.59469	2506.7
-0.622	-0.00537	-0.622	-0.00837			608	0.093	608	0.128	608	0.195	608	0.24	608	0.288	608	0.208	608	0.147	608	0.109	608	0.083		11	-0.00012136	11	-0.0001524	11	-0.0002443	11	-0.00025551	11	-0.0002061	11	-0.0002567	11	-0.00023657	11	-0.000962	11	-0.00153						6.59499	2473.45
-0.621	-0.0053	-0.621	-0.0083			609	0.094	609	0.13	609	0.197	609	0.243	609	0.29	609	0.21	609	0.149	609	0.11	609	0.084		11.1	-0.00012018	11.1	-0.0001566	11.1	-0.0002407	11.1	-0.0002555	11.1	-0.000206	11.1	-0.0002569	11.1	-0.00023672	11.1	-0.000965	11.1	-0.00153						6.59529	2420.95
-0.62	-0.00525	-0.62	-0.00822			610	0.095	610	0.131	610	0.2	610	0.246	610	0.294	610	0.213	610	0.15	610	0.111	610	0.085		11.2	-0.0001224	11.2	-0.000154	11.2	-0.0002384	11.2	-0.00025545	11.2	-0.0002058	11.2	-0.0002568	11.2	-0.00023638	11.2	-0.000963	11.2	-0.00153						6.5956	2462.6
-0.619	-0.00519	-0.619	-0.00815			611	0.096	611	0.132	611	0.201	611	0.248	611	0.297	611	0.215	611	0.152	611	0.112	611	0.086		11.3	-0.00012304	11.3	-0.0001532	11.3	-0.0002371	11.3	-0.00025538	11.3	-0.0002058	11.3	-0.0002565	11.3	-0.00023645	11.3	-0.000962	11.3	-0.00153						6.5959	2483.95
-0.618	-0.00513	-0.618	-0.0081			612	0.097	612	0.134	612	0.203	612	0.251	612	0.299	612	0.217	612	0.153	612	0.114	612	0.086		11.4	-0.00012235	11.4	-0.0001543	11.4	-0.0002374	11.4	-0.00025534	11.4	-0.0002055	11.4	-0.0002569	11.4	-0.00023623	11.4	-0.000962	11.4	-0.00153						6.5962	2482.55
-0.617	-0.00508	-0.617	-0.00803			613	0.098	613	0.135	613	0.205	613	0.254	613	0.302	613	0.219	613	0.155	613	0.115	613	0.087		11.5	-0.0001232	11.5	-0.0001531	11.5	-0.0002367	11.5	-0.00025535	11.5	-0.0002054	11.5	-0.000257	11.5	-0.00023616	11.5	-0.000963	11.5	-0.00153						6.59651	2506.35
-0.616	-0.00502	-0.616	-0.00796			614	0.098	614	0.136	614	0.208	614	0.256	614	0.304	614	0.221	614	0.156	614	0.116	614	0.088		11.6	-0.0001218	11.6	-0.0001501	11.6	-0.0002421	11.6	-0.0002552	11.6	-0.0002054	11.6	-0.0002568	11.6	-0.00023616	11.6	-0.000963	11.6	-0.00153						6.59681	2490.95
-0.615	-0.00497	-0.615	-0.0079			615	0.099	615	0.138	615	0.21	615	0.259	615	0.307	615	0.224	615	0.158	615	0.117	615	0.089		11.7	-0.00012117	11.7	-0.0001495	11.7	-0.0002442	11.7	-0.00025513	11.7	-0.0002054	11.7	-0.0002566	11.7	-0.0002364	11.7	-0.000963	11.7	-0.00153						6.59711	2461.2
-0.614	-0.00492	-0.614	-0.00784			616	0.1	616	0.139	616	0.211	616	0.261	616	0.309	616	0.226	616	0.159	616	0.118	616	0.09		11.8	-0.00012158	11.8	-0.000152	11.8	-0.0002461	11.8	-0.00025487	11.8	-0.0002052	11.8	-0.0002567	11.8	-0.00023633	11.8	-0.000962	11.8	-0.00153						6.59741	2461.55
-0.613	-0.00486	-0.613	-0.00778			617	0.101	617	0.14	617	0.214	617	0.264	617	0.311	617	0.228	617	0.16	617	0.119	617	0.09		11.9	-0.000121	11.9	-0.0001543	11.9	-0.0002419	11.9	-0.00025464	11.9	-0.0002052	11.9	-0.0002566	11.9	-0.00023636	11.9	-0.000965	11.9	-0.00153						6.59772	2445.45
-0.612	-0.0048	-0.612	-0.00771			618	0.101	618	0.141	618	0.215	618	0.266	618	0.314	618	0.23	618	0.162	618	0.12	618	0.091		12	-0.00012208	12	-0.0001515	12	-0.000242	12	-0.00025456	12	-0.0002051	12	-0.0002568	12	-0.0002363	12	-0.000963	12	-0.00153						6.59802	2415.35
-0.611	-0.00474	-0.611	-0.00764			619	0.102	619	0.142	619	0.217	619	0.269	619	0.316	619	0.232	619	0.163	619	0.121	619	0.092		12.1	-0.00012046	12.1	-0.0001498	12.1	-0.0002403	12.1	-0.00025463	12.1	-0.000205	12.1	-0.0002571	12.1	-0.00023625	12.1	-0.000962	12.1	-0.00153						6.59832	2431.1
-0.61	-0.00469	-0.61	-0.00758			620	0.103	620	0.144	620	0.22	620	0.272	620	0.319	620	0.235	620	0.165	620	0.122	620	0.092		12.2	-0.0001214	12.2	-0.000151	12.2	-0.0002417	12.2	-0.00025453	12.2	-0.000205	12.2	-0.0002567	12.2	-0.00023597	12.2	-0.000963	12.2	-0.00153						6.59862	2397.85
-0.609	-0.00464	-0.609	-0.00751			621	0.104	621	0.144	621	0.222	621	0.275	621	0.322	621	0.237	621	0.166	621	0.123	621	0.093		12.3	-0.00012172	12.3	-0.000155	12.3	-0.0002408	12.3	-0.00025463	12.3	-0.000205	12.3	-0.0002572	12.3	-0.00023586	12.3	-0.000963	12.3	-0.00153						6.59893	2378.6
-0.608	-0.0046	-0.608	-0.00745			622	0.105	622	0.146	622	0.224	622	0.278	622	0.325	622	0.24	622	0.168	622	0.124	622	0.094		12.4	-0.00012012	12.4	-0.0001563	12.4	-0.0002418	12.4	-0.00025451	12.4	-0.0002049	12.4	-0.0002576	12.4	-0.00023587	12.4	-0.000961	12.4	-0.00153						6.59923	2397.85
-0.607	-0.00455	-0.607	-0.0074			623	0.106	623	0.147	623	0.226	623	0.28	623	0.327	623	0.242	623	0.169	623	0.125	623	0.095		12.5	-0.0001203	12.5	-0.0001565	12.5	-0.0002414	12.5	-0.00025448	12.5	-0.0002049	12.5	-0.0002578	12.5	-0.00023591	12.5	-0.00096	12.5	-0.00153						6.59953	2424.8
-0.606	-0.00449	-0.606	-0.00733			624	0.107	624	0.149	624	0.228	624	0.284	624	0.331	624	0.245	624	0.171	624	0.127	624	0.096		12.6	-0.0001209	12.6	-0.0001551	12.6	-0.000245	12.6	-0.00025434	12.6	-0.0002048	12.6	-0.000258	12.6	-0.00023587	12.6	-0.000964	12.6	-0.00153						6.59984	2416.75
-0.605	-0.00444	-0.605	-0.00726			625	0.108	625	0.15	625	0.231	625	0.287	625	0.334	625	0.248	625	0.173	625	0.128	625	0.097		12.7	-0.00012388	12.7	-0.0001547	12.7	-0.0002412	12.7	-0.00025414	12.7	-0.0002046	12.7	-0.0002575	12.7	-0.00023591	12.7	-0.000963	12.7	-0.00153						6.60014	2398.55
-0.604	-0.00439	-0.604	-0.0072			626	0.109	626	0.152	626	0.233	626	0.29	626	0.337	626	0.251	626	0.175	626	0.129	626	0.098		12.8	-0.00012277	12.8	-0.0001501	12.8	-0.0002392	12.8	-0.00025413	12.8	-0.0002048	12.8	-0.0002576	12.8	-0.00023601	12.8	-0.000961	12.8	-0.00153						6.60044	2429.7
-0.603	-0.00434	-0.603	-0.00714			627	0.109	627	0.153	627	0.235	627	0.292	627	0.339	627	0.252	627	0.176	627	0.13	627	0.098		12.9	-0.00012224	12.9	-0.0001528	12.9	-0.000239	12.9	-0.00025405	12.9	-0.0002046	12.9	-0.0002571	12.9	-0.00023627	12.9	-0.000961	12.9	-0.00153						6.60074	2451.75
-0.602	-0.00429	-0.602	-0.00708			628	0.11	628	0.154	628	0.236	628	0.294	628	0.341	628	0.254	628	0.177	628	0.131	628	0.099		13	-0.00012072	13	-0.0001608	13	-0.0002399	13	-0.00025365	13	-0.0002047	13	-0.0002577	13	-0.0002364	13	-0.000963	13	-0.00153						6.60105	2448.25
-0.601	-0.00424	-0.601	-0.00702			629	0.111	629	0.155	629	0.239	629	0.297	629	0.344	629	0.257	629	0.178	629	0.132	629	0.099		13.1	-0.00012033	13.1	-0.0001572	13.1	-0.0002385	13.1	-0.00025352	13.1	-0.0002046	13.1	-0.0002588	13.1	-0.00023636	13.1	-0.000962	13.1	-0.00153						6.60135	2403.45
-0.6	-0.00419	-0.6	-0.00695			630	0.112	630	0.156	630	0.241	630	0.3	630	0.347	630	0.259	630	0.18	630	0.133	630	0.1		13.2	-0.00011998	13.2	-0.0001555	13.2	-0.0002386	13.2	-0.00025348	13.2	-0.0002045	13.2	-0.0002581	13.2	-0.00023651	13.2	-0.000961	13.2	-0.00153						6.60165	2361.1
-0.599	-0.00414	-0.599	-0.0069			631	0.113	631	0.158	631	0.243	631	0.302	631	0.349	631	0.261	631	0.181	631	0.134	631	0.101		13.3	-0.0001211	13.3	-0.0001534	13.3	-0.000237	13.3	-0.00025363	13.3	-0.0002045	13.3	-0.0002576	13.3	-0.00023667	13.3	-0.000961	13.3	-0.00153						6.60195	2393.65
-0.598	-0.00409	-0.598	-0.00684			632	0.113	632	0.159	632	0.245	632	0.305	632	0.351	632	0.263	632	0.183	632	0.135	632	0.102		13.4	-0.000122	13.4	-0.0001539	13.4	-0.0002349	13.4	-0.00025363	13.4	-0.0002044	13.4	-0.0002592	13.4	-0.00023676	13.4	-0.000962	13.4	-0.00153						6.60226	2452.1
-0.597	-0.00405	-0.597	-0.00677			633	0.114	633	0.16	633	0.246	633	0.307	633	0.354	633	0.265	633	0.184	633	0.136	633	0.103		13.5	-0.00012224	13.5	-0.0001539	13.5	-0.0002365	13.5	-0.00025364	13.5	-0.0002043	13.5	-0.0002586	13.5	-0.0002368	13.5	-0.00096	13.5	-0.00153						6.60256	2467.85
-0.596	-0.004	-0.596	-0.00671			634	0.115	634	0.16	634	0.248	634	0.309	634	0.356	634	0.267	634	0.185	634	0.137	634	0.103		13.6	-0.00012247	13.6	-0.0001548	13.6	-0.0002367	13.6	-0.00025338	13.6	-0.0002044	13.6	-0.0002581	13.6	-0.00023703	13.6	-0.00096	13.6	-0.00153						6.60286	2457
-0.595	-0.00396	-0.595	-0.00666			635	0.116	635	0.162	635	0.249	635	0.311	635	0.358	635	0.269	635	0.186	635	0.138	635	0.104		13.7	-0.00012149	13.7	-0.0001596	13.7	-0.0002378	13.7	-0.00025336	13.7	-0.0002042	13.7	-0.0002581	13.7	-0.00023693	13.7	-0.000962	13.7	-0.00153						6.60316	2466.45
-0.594	-0.00391	-0.594	-0.00659			636	0.116	636	0.162	636	0.251	636	0.312	636	0.36	636	0.271	636	0.187	636	0.138	636	0.104		13.8	-0.00012038	13.8	-0.000159	13.8	-0.0002366	13.8	-0.00025314	13.8	-0.0002044	13.8	-0.0002582	13.8	-0.00023721	13.8	-0.000963	13.8	-0.00153						6.60347	2471
-0.593	-0.00386	-0.593	-0.00653			637	0.117	637	0.163	637	0.252	637	0.314	637	0.362	637	0.272	637	0.188	637	0.139	637	0.105		13.9	-0.00012015	13.9	-0.0001596	13.9	-0.0002375	13.9	-0.000253	13.9	-0.0002042	13.9	-0.0002579	13.9	-0.00023722	13.9	-0.00096	13.9	-0.00153						6.60377	2416.75
-0.592	-0.00382	-0.592	-0.00647			638	0.117	638	0.164	638	0.253	638	0.316	638	0.363	638	0.273	638	0.189	638	0.139	638	0.105		14	-0.00011987	14	-0.0001567	14	-0.000239	14	-0.00025294	14	-0.000204	14	-0.0002577	14	-0.00023711	14	-0.000959	14	-0.00153						6.60407	2383.5
-0.591	-0.00377	-0.591	-0.00641			639	0.118	639	0.164	639	0.254	639	0.317	639	0.364	639	0.274	639	0.189	639	0.14	639	0.105		14.1	-0.00011941	14.1	-0.0001547	14.1	-0.0002403	14.1	-0.00025287	14.1	-0.0002042	14.1	-0.0002579	14.1	-0.00023717	14.1	-0.000962	14.1	-0.00153						6.60438	2448.25
-0.59	-0.00373	-0.59	-0.00636			640	0.118	640	0.165	640	0.255	640	0.319	640	0.366	640	0.276	640	0.19	640	0.141	640	0.106		14.2	-0.00012057	14.2	-0.0001529	14.2	-0.0002373	14.2	-0.00025263	14.2	-0.0002041	14.2	-0.0002576	14.2	-0.00023718	14.2	-0.000963	14.2	-0.00153						6.60468	2419.2
-0.589	-0.00367	-0.589	-0.0063			641	0.118	641	0.166	641	0.256	641	0.32	641	0.367	641	0.277	641	0.191	641	0.141	641	0.106		14.3	-0.0001206	14.3	-0.0001521	14.3	-0.0002374	14.3	-0.0002524	14.3	-0.0002041	14.3	-0.0002576	14.3	-0.00023731	14.3	-0.000959	14.3	-0.00153						6.60498	2398.2
-0.588	-0.00364	-0.588	-0.00625			642	0.119	642	0.166	642	0.257	642	0.322	642	0.369	642	0.278	642	0.192	642	0.142	642	0.106		14.4	-0.00012094	14.4	-0.0001502	14.4	-0.0002383	14.4	-0.00025212	14.4	-0.0002041	14.4	-0.0002573	14.4	-0.00023733	14.4	-0.000959	14.4	-0.00153						6.60528	2401.7
-0.587	-0.00359	-0.587	-0.00619			643	0.119	643	0.166	643	0.258	643	0.323	643	0.37	643	0.279	643	0.192	643	0.142	643	0.107		14.5	-0.00012126	14.5	-0.0001538	14.5	-0.000241	14.5	-0.00025205	14.5	-0.000204	14.5	-0.0002573	14.5	-0.00023745	14.5	-0.000961	14.5	-0.00153						6.60559	2382.8
-0.586	-0.00354	-0.586	-0.00613			644	0.12	644	0.167	644	0.259	644	0.324	644	0.371	644	0.28	644	0.193	644	0.143	644	0.107		14.6	-0.00012381	14.6	-0.0001572	14.6	-0.0002431	14.6	-0.00025199	14.6	-0.000204	14.6	-0.0002569	14.6	-0.00023758	14.6	-0.000962	14.6	-0.00153						6.60589	2399.25
-0.585	-0.0035	-0.585	-0.00607			645	0.12	645	0.168	645	0.26	645	0.325	645	0.373	645	0.281	645	0.194	645	0.143	645	0.108		14.7	-0.00012205	14.7	-0.000158	14.7	-0.0002398	14.7	-0.000252	14.7	-0.000204	14.7	-0.0002568	14.7	-0.00023756	14.7	-0.000959	14.7	-0.00153						6.60619	2417.45
-0.584	-0.00347	-0.584	-0.00602			646	0.121	646	0.168	646	0.261	646	0.326	646	0.374	646	0.283	646	0.194	646	0.143	646	0.108		14.8	-0.00012172	14.8	-0.0001573	14.8	-0.0002372	14.8	-0.00025216	14.8	-0.0002039	14.8	-0.000257	14.8	-0.00023748	14.8	-0.00096	14.8	-0.00153						6.60649	2436
-0.583	-0.00341	-0.583	-0.00597			647	0.121	647	0.168	647	0.261	647	0.327	647	0.375	647	0.283	647	0.195	647	0.144	647	0.108		14.9	-0.0001221	14.9	-0.0001593	14.9	-0.0002383	14.9	-0.0002522	14.9	-0.0002039	14.9	-0.0002566	14.9	-0.00023743	14.9	-0.000962	14.9	-0.00153						6.6068	2452.45
-0.582	-0.00338	-0.582	-0.00591			648	0.121	648	0.169	648	0.262	648	0.328	648	0.376	648	0.284	648	0.195	648	0.144	648	0.109		15	-0.00012201	15	-0.000161	15	-0.000237	15	-0.00025227	15	-0.0002039	15	-0.0002568	15	-0.00023724	15	-0.00096	15	-0.00153						6.6071	2434.6
-0.581	-0.00334	-0.581	-0.00585			649	0.121	649	0.169	649	0.262	649	0.329	649	0.376	649	0.285	649	0.195	649	0.144	649	0.109		15.1	-0.00012132	15.1	-0.0001596	15.1	-0.0002358	15.1	-0.00025245	15.1	-0.0002039	15.1	-0.0002569	15.1	-0.00023718	15.1	-0.000958	15.1	-0.00153						6.6074	2436
-0.58	-0.00329	-0.58	-0.00581			650	0.122	650	0.169	650	0.263	650	0.329	650	0.377	650	0.285	650	0.195	650	0.145	650	0.109		15.2	-0.00012147	15.2	-0.0001613	15.2	-0.0002364	15.2	-0.00025269	15.2	-0.000204	15.2	-0.0002569	15.2	-0.0002371	15.2	-0.000959	15.2	-0.00153						6.60771	2416.05
-0.579	-0.00326	-0.579	-0.00575			651	0.122	651	0.169	651	0.263	651	0.33	651	0.378	651	0.286	651	0.195	651	0.145	651	0.109		15.3	-0.00011941	15.3	-0.000162	15.3	-0.0002395	15.3	-0.00025277	15.3	-0.0002038	15.3	-0.0002574	15.3	-0.000237	15.3	-0.000963	15.3	-0.00153						6.60801	2389.1
-0.578	-0.00321	-0.578	-0.00569			652	0.122	652	0.169	652	0.263	652	0.33	652	0.378	652	0.286	652	0.196	652	0.145	652	0.109		15.4	-0.0001182	15.4	-0.0001629	15.4	-0.0002357	15.4	-0.00025287	15.4	-0.0002038	15.4	-0.0002571	15.4	-0.00023699	15.4	-0.00096	15.4	-0.00153						6.60831	2415.35
-0.577	-0.00318	-0.577	-0.00564			653	0.122	653	0.169	653	0.263	653	0.33	653	0.378	653	0.286	653	0.195	653	0.145	653	0.109		15.5	-0.00011725	15.5	-0.000165	15.5	-0.0002345	15.5	-0.00025293	15.5	-0.0002039	15.5	-0.0002577	15.5	-0.00023684	15.5	-0.00096	15.5	-0.00153						6.60861	2443.35
-0.576	-0.00313	-0.576	-0.00559			654	0.122	654	0.169	654	0.262	654	0.33	654	0.378	654	0.286	654	0.195	654	0.144	654	0.109		15.6	-0.00011882	15.6	-0.0001633	15.6	-0.0002333	15.6	-0.00025301	15.6	-0.0002038	15.6	-0.0002579	15.6	-0.00023676	15.6	-0.00096	15.6	-0.00153						6.60892	2433.55
-0.575	-0.0031	-0.575	-0.00554			655	0.122	655	0.168	655	0.262	655	0.329	655	0.377	655	0.285	655	0.195	655	0.144	655	0.109		15.7	-0.00011906	15.7	-0.0001621	15.7	-0.0002369	15.7	-0.00025303	15.7	-0.0002038	15.7	-0.0002576	15.7	-0.00023674	15.7	-0.00096	15.7	-0.00153						6.60922	2391.2
-0.574	-0.00306	-0.574	-0.00549			656	0.122	656	0.168	656	0.261	656	0.329	656	0.377	656	0.285	656	0.194	656	0.144	656	0.108		15.8	-0.00011877	15.8	-0.0001645	15.8	-0.0002358	15.8	-0.00025315	15.8	-0.0002038	15.8	-0.0002572	15.8	-0.00023663	15.8	-0.000958	15.8	-0.00153						6.60952	2366.7
-0.573	-0.00302	-0.573	-0.00543			657	0.121	657	0.167	657	0.261	657	0.328	657	0.376	657	0.284	657	0.194	657	0.143	657	0.108		15.9	-0.0001194	15.9	-0.0001695	15.9	-0.0002344	15.9	-0.00025319	15.9	-0.0002038	15.9	-0.0002573	15.9	-0.0002367	15.9	-0.000958	15.9	-0.00153						6.60982	2322.95
-0.572	-0.00298	-0.572	-0.00538			658	0.121	658	0.167	658	0.26	658	0.327	658	0.375	658	0.283	658	0.193	658	0.143	658	0.108		16	-0.00012087	16	-0.0001661	16	-0.0002356	16	-0.00025316	16	-0.0002037	16	-0.0002573	16	-0.0002365	16	-0.000961	16	-0.00153						6.61013	2307.9
-0.571	-0.00294	-0.571	-0.00533			659	0.121	659	0.167	659	0.259	659	0.326	659	0.375	659	0.283	659	0.193	659	0.143	659	0.108		16.1	-0.00012063	16.1	-0.0001642	16.1	-0.0002393	16.1	-0.0002532	16.1	-0.0002038	16.1	-0.000257	16.1	-0.00023629	16.1	-0.000958	16.1	-0.00153						6.61043	2327.5
-0.57	-0.00291	-0.57	-0.00528			660	0.121	660	0.166	660	0.258	660	0.326	660	0.374	660	0.282	660	0.192	660	0.142	660	0.107		16.2	-0.0001211	16.2	-0.000161	16.2	-0.000239	16.2	-0.0002533	16.2	-0.0002037	16.2	-0.0002566	16.2	-0.00023611	16.2	-0.000957	16.2	-0.00153						6.61073	2363.9
-0.569	-0.00287	-0.569	-0.00523			661	0.121	661	0.165	661	0.257	661	0.325	661	0.373	661	0.281	661	0.191	661	0.142	661	0.107		16.3	-0.0001213	16.3	-0.0001596	16.3	-0.0002366	16.3	-0.00025335	16.3	-0.0002038	16.3	-0.0002571	16.3	-0.00023616	16.3	-0.000959	16.3	-0.00152						6.61103	2416.4
-0.568	-0.00284	-0.568	-0.00518			662	0.12	662	0.165	662	0.256	662	0.323	662	0.372	662	0.28	662	0.19	662	0.141	662	0.107		16.4	-0.00011953	16.4	-0.0001562	16.4	-0.0002347	16.4	-0.00025344	16.4	-0.0002037	16.4	-0.000258	16.4	-0.00023618	16.4	-0.00096	16.4	-0.00152						6.61134	2399.95
-0.567	-0.0028	-0.567	-0.00512			663	0.12	663	0.164	663	0.255	663	0.322	663	0.371	663	0.279	663	0.19	663	0.141	663	0.106		16.5	-0.0001214	16.5	-0.0001641	16.5	-0.000234	16.5	-0.00025353	16.5	-0.0002037	16.5	-0.0002577	16.5	-0.00023642	16.5	-0.000959	16.5	-0.00152						6.61164	2370.9
-0.566	-0.00277	-0.566	-0.00508			664	0.119	664	0.163	664	0.254	664	0.32	664	0.369	664	0.277	664	0.189	664	0.14	664	0.106		16.6	-0.00012065	16.6	-0.0001672	16.6	-0.0002343	16.6	-0.00025361	16.6	-0.0002038	16.6	-0.0002579	16.6	-0.00023651	16.6	-0.000959	16.6	-0.00152						6.61194	2374.05
-0.565	-0.00273	-0.565	-0.00503			665	0.119	665	0.163	665	0.253	665	0.319	665	0.368	665	0.277	665	0.188	665	0.139	665	0.106		16.7	-0.00012041	16.7	-0.0001634	16.7	-0.0002358	16.7	-0.00025367	16.7	-0.0002038	16.7	-0.0002573	16.7	-0.00023668	16.7	-0.000959	16.7	-0.00153						6.61225	2400.3
-0.564	-0.00269	-0.564	-0.00498			666	0.119	666	0.162	666	0.251	666	0.318	666	0.367	666	0.275	666	0.187	666	0.138	666	0.105		16.8	-0.00012103	16.8	-0.0001625	16.8	-0.0002371	16.8	-0.00025368	16.8	-0.0002038	16.8	-0.000258	16.8	-0.00023686	16.8	-0.00096	16.8	-0.00152						6.61255	2419.55
-0.563	-0.00265	-0.563	-0.00493			667	0.119	667	0.161	667	0.25	667	0.316	667	0.365	667	0.273	667	0.186	667	0.138	667	0.105		16.9	-0.00011925	16.9	-0.0001639	16.9	-0.0002385	16.9	-0.00025353	16.9	-0.0002038	16.9	-0.0002574	16.9	-0.00023678	16.9	-0.000958	16.9	-0.00152						6.61285	2452.8
-0.562	-0.00262	-0.562	-0.00488			668	0.117	668	0.16	668	0.247	668	0.313	668	0.362	668	0.271	668	0.184	668	0.136	668	0.104		17	-0.0001198	17	-0.0001576	17	-0.0002393	17	-0.0002535	17	-0.0002038	17	-0.0002575	17	-0.00023684	17	-0.000958	17	-0.00152						6.61315	2397.85
-0.561	-0.00258	-0.561	-0.00483			669	0.115	669	0.157	669	0.246	669	0.309	669	0.358	669	0.267	669	0.182	669	0.133	669	0.103		17.1	-0.00012207	17.1	-0.0001554	17.1	-0.000241	17.1	-0.00025333	17.1	-0.0002038	17.1	-0.0002573	17.1	-0.00023697	17.1	-0.000959	17.1	-0.00152						6.61346	2379.65
-0.56	-0.00255	-0.56	-0.00478			670	0.113	670	0.154	670	0.243	670	0.305	670	0.353	670	0.264	670	0.178	670	0.131	670	0.101		17.2	-0.00012037	17.2	-0.0001543	17.2	-0.0002412	17.2	-0.0002533	17.2	-0.0002037	17.2	-0.0002573	17.2	-0.00023698	17.2	-0.00096	17.2	-0.00152						6.61376	2392.6
-0.559	-0.00252	-0.559	-0.00474			671	0.113	671	0.153	671	0.241	671	0.303	671	0.352	671	0.263	671	0.177	671	0.131	671	0.101		17.3	-0.0001202	17.3	-0.0001544	17.3	-0.0002429	17.3	-0.00025321	17.3	-0.0002038	17.3	-0.0002578	17.3	-0.00023692	17.3	-0.000957	17.3	-0.00152						6.61406	2406.25
-0.558	-0.00249	-0.558	-0.0047			672	0.114	672	0.153	672	0.239	672	0.301	672	0.351	672	0.261	672	0.176	672	0.131	672	0.101		17.4	-0.0001191	17.4	-0.0001574	17.4	-0.0002385	17.4	-0.00025313	17.4	-0.0002038	17.4	-0.000258	17.4	-0.00023687	17.4	-0.000957	17.4	-0.00152						6.61436	2372.65
-0.557	-0.00245	-0.557	-0.00465			673	0.114	673	0.152	673	0.236	673	0.299	673	0.349	673	0.26	673	0.176	673	0.132	673	0.1		17.5	-0.00011876	17.5	-0.0001626	17.5	-0.0002365	17.5	-0.00025299	17.5	-0.0002039	17.5	-0.0002579	17.5	-0.00023716	17.5	-0.000959	17.5	-0.00152						6.61467	2325.05
-0.556	-0.00242	-0.556	-0.0046			674	0.114	674	0.152	674	0.234	674	0.298	674	0.348	674	0.258	674	0.175	674	0.131	674	0.1		17.6	-0.00011883	17.6	-0.0001616	17.6	-0.0002344	17.6	-0.00025295	17.6	-0.0002038	17.6	-0.0002578	17.6	-0.00023723	17.6	-0.000959	17.6	-0.00152						6.61497	2329.6
-0.555	-0.00239	-0.555	-0.00455			675	0.114	675	0.151	675	0.232	675	0.296	675	0.346	675	0.256	675	0.174	675	0.131	675	0.099		17.7	-0.00011912	17.7	-0.0001592	17.7	-0.0002338	17.7	-0.00025286	17.7	-0.0002039	17.7	-0.0002582	17.7	-0.00023752	17.7	-0.000958	17.7	-0.00152						6.61527	2345.35
-0.554	-0.00238	-0.554	-0.00451			676	0.114	676	0.15	676	0.229	676	0.293	676	0.344	676	0.255	676	0.173	676	0.13	676	0.098		17.8	-0.00012	17.8	-0.0001542	17.8	-0.0002386	17.8	-0.00025274	17.8	-0.0002039	17.8	-0.0002582	17.8	-0.00023759	17.8	-0.000958	17.8	-0.00152						6.61558	2332.05
-0.553	-0.00234	-0.553	-0.00447			677	0.114	677	0.149	677	0.226	677	0.291	677	0.342	677	0.253	677	0.172	677	0.129	677	0.098		17.9	-0.0001211	17.9	-0.0001509	17.9	-0.0002374	17.9	-0.0002526	17.9	-0.0002038	17.9	-0.0002579	17.9	-0.0002377	17.9	-0.00096	17.9	-0.00152						6.61588	2331.35
-0.552	-0.00231	-0.552	-0.00442			678	0.114	678	0.148	678	0.223	678	0.288	678	0.339	678	0.251	678	0.17	678	0.128	678	0.097		18	-0.00012053	18	-0.0001484	18	-0.0002356	18	-0.00025256	18	-0.0002038	18	-0.0002586	18	-0.00023768	18	-0.000959	18	-0.00152						6.61618	2295.65
-0.551	-0.00227	-0.551	-0.00437			679	0.113	679	0.146	679	0.221	679	0.286	679	0.336	679	0.248	679	0.168	679	0.126	679	0.096		18.1	-0.00012029	18.1	-0.0001535	18.1	-0.0002351	18.1	-0.00025252	18.1	-0.0002038	18.1	-0.0002588	18.1	-0.00023766	18.1	-0.000957	18.1	-0.00152						6.61648	2285.15
-0.55	-0.00224	-0.55	-0.00433			680	0.112	680	0.144	680	0.218	680	0.282	680	0.332	680	0.245	680	0.166	680	0.124	680	0.095		18.2	-0.00012054	18.2	-0.000158	18.2	-0.000235	18.2	-0.00025265	18.2	-0.000204	18.2	-0.0002581	18.2	-0.0002374	18.2	-0.000958	18.2	-0.00152						6.61679	2348.5
-0.549	-0.00221	-0.549	-0.00429			681	0.11	681	0.142	681	0.216	681	0.278	681	0.329	681	0.242	681	0.163	681	0.122	681	0.094		18.3	-0.00011994	18.3	-0.0001664	18.3	-0.0002351	18.3	-0.0002529	18.3	-0.000204	18.3	-0.0002585	18.3	-0.0002373	18.3	-0.00096	18.3	-0.00152						6.61709	2359
-0.548	-0.00218	-0.548	-0.00424			682	0.109	682	0.14	682	0.213	682	0.274	682	0.325	682	0.238	682	0.16	682	0.12	682	0.092		18.4	-0.00011857	18.4	-0.0001631	18.4	-0.0002364	18.4	-0.00025304	18.4	-0.0002039	18.4	-0.0002585	18.4	-0.00023707	18.4	-0.000958	18.4	-0.00152						6.61739	2367.05
-0.547	-0.00215	-0.547	-0.0042			683	0.107	683	0.137	683	0.21	683	0.27	683	0.32	683	0.235	683	0.158	683	0.118	683	0.091		18.5	-0.0001191	18.5	-0.0001609	18.5	-0.0002357	18.5	-0.00025315	18.5	-0.000204	18.5	-0.0002586	18.5	-0.00023705	18.5	-0.000957	18.5	-0.00152						6.61769	2374.05
-0.546	-0.00212	-0.546	-0.00415			684	0.106	684	0.135	684	0.208	684	0.267	684	0.317	684	0.232	684	0.155	684	0.116	684	0.09		18.6	-0.00012055	18.6	-0.0001589	18.6	-0.0002358	18.6	-0.00025332	18.6	-0.000204	18.6	-0.0002582	18.6	-0.00023709	18.6	-0.000957	18.6	-0.00152						6.618	2404.5
-0.545	-0.00209	-0.545	-0.00411			685	0.104	685	0.133	685	0.206	685	0.263	685	0.313	685	0.229	685	0.153	685	0.114	685	0.089		18.7	-0.00011896	18.7	-0.0001554	18.7	-0.0002389	18.7	-0.00025351	18.7	-0.000204	18.7	-0.0002587	18.7	-0.00023725	18.7	-0.000959	18.7	-0.00152						6.6183	2384.9
-0.544	-0.00206	-0.544	-0.00407			686	0.103	686	0.131	686	0.204	686	0.26	686	0.31	686	0.226	686	0.151	686	0.113	686	0.088		18.8	-0.00011876	18.8	-0.0001555	18.8	-0.0002376	18.8	-0.00025363	18.8	-0.000204	18.8	-0.0002582	18.8	-0.00023693	18.8	-0.000957	18.8	-0.00152						6.6186	2355.85
-0.543	-0.00204	-0.543	-0.00403			687	0.102	687	0.13	687	0.201	687	0.257	687	0.307	687	0.223	687	0.149	687	0.111	687	0.087		18.9	-0.00011898	18.9	-0.0001555	18.9	-0.000237	18.9	-0.00025363	18.9	-0.0002041	18.9	-0.0002589	18.9	-0.00023645	18.9	-0.000958	18.9	-0.00152						6.6189	2311.4
-0.542	-0.00201	-0.542	-0.00399			688	0.101	688	0.128	688	0.199	688	0.254	688	0.304	688	0.221	688	0.147	688	0.11	688	0.087		19	-0.00011929	19	-0.0001561	19	-0.000236	19	-0.00025347	19	-0.0002042	19	-0.0002586	19	-0.00023627	19	-0.000958	19	-0.00152						6.61921	2299.85
-0.541	-0.00198	-0.541	-0.00395			689	0.1	689	0.126	689	0.196	689	0.251	689	0.3	689	0.218	689	0.145	689	0.109	689	0.086		19.1	-0.00012109	19.1	-0.0001551	19.1	-0.0002407	19.1	-0.00025321	19.1	-0.0002041	19.1	-0.000258	19.1	-0.00023581	19.1	-0.000958	19.1	-0.00152						6.61951	2316.3
-0.54	-0.00195	-0.54	-0.00391			690	0.099	690	0.125	690	0.194	690	0.248	690	0.298	690	0.215	690	0.144	690	0.108	690	0.085		19.2	-0.00012068	19.2	-0.0001573	19.2	-0.0002364	19.2	-0.00025291	19.2	-0.0002041	19.2	-0.0002589	19.2	-0.00023583	19.2	-0.000956	19.2	-0.00152						6.61981	2321.2
-0.539	-0.00193	-0.539	-0.00387			691	0.098	691	0.123	691	0.191	691	0.244	691	0.294	691	0.212	691	0.141	691	0.106	691	0.084		19.3	-0.00012005	19.3	-0.0001652	19.3	-0.0002346	19.3	-0.00025275	19.3	-0.0002041	19.3	-0.0002588	19.3	-0.00023583	19.3	-0.000956	19.3	-0.00152						6.62012	2317.35
-0.538	-0.0019	-0.538	-0.00383			692	0.097	692	0.122	692	0.189	692	0.241	692	0.291	692	0.21	692	0.14	692	0.105	692	0.083		19.4	-0.00012176	19.4	-0.0001663	19.4	-0.0002329	19.4	-0.00025242	19.4	-0.0002041	19.4	-0.0002587	19.4	-0.00023603	19.4	-0.000958	19.4	-0.00152						6.62042	2329.95
-0.537	-0.00188	-0.537	-0.00379			693	0.096	693	0.12	693	0.185	693	0.237	693	0.287	693	0.206	693	0.137	693	0.103	693	0.082		19.5	-0.00012165	19.5	-0.0001673	19.5	-0.0002334	19.5	-0.00025211	19.5	-0.0002042	19.5	-0.0002584	19.5	-0.0002362	19.5	-0.000956	19.5	-0.00152						6.62072	2370.2
-0.536	-0.00185	-0.536	-0.00374			694	0.095	694	0.118	694	0.182	694	0.233	694	0.284	694	0.203	694	0.135	694	0.102	694	0.08		19.6	-0.0001205	19.6	-0.0001634	19.6	-0.0002337	19.6	-0.00025181	19.6	-0.0002042	19.6	-0.0002581	19.6	-0.00023638	19.6	-0.000957	19.6	-0.00152						6.62102	2389.45
-0.535	-0.00182	-0.535	-0.00371			695	0.094	695	0.116	695	0.179	695	0.23	695	0.28	695	0.2	695	0.133	695	0.1	695	0.08		19.7	-0.00011968	19.7	-0.0001657	19.7	-0.0002358	19.7	-0.00025153	19.7	-0.0002042	19.7	-0.0002584	19.7	-0.00023663	19.7	-0.000956	19.7	-0.00152						6.62133	2366.7
-0.534	-0.0018	-0.534	-0.00367			696	0.093	696	0.114	696	0.176	696	0.226	696	0.276	696	0.197	696	0.13	696	0.099	696	0.078		19.8	-0.00012033	19.8	-0.0001642	19.8	-0.0002361	19.8	-0.00025122	19.8	-0.0002042	19.8	-0.0002583	19.8	-0.00023685	19.8	-0.000958	19.8	-0.00152						6.62163	2363.2
-0.533	-0.00177	-0.533	-0.00363			697	0.091	697	0.112	697	0.172	697	0.221	697	0.271	697	0.192	697	0.128	697	0.097	697	0.077		19.9	-0.00012114	19.9	-0.0001686	19.9	-0.0002367	19.9	-0.00025098	19.9	-0.0002042	19.9	-0.0002587	19.9	-0.00023689	19.9	-0.000956	19.9	-0.00152						6.62193	2340.1
-0.532	-0.00175	-0.532	-0.00358			698	0.09	698	0.11	698	0.168	698	0.217	698	0.267	698	0.189	698	0.126	698	0.095	698	0.076		20	-0.00012	20	-0.0001666	20	-0.0002337	20	-0.00025085	20	-0.0002043	20	-0.0002585	20	-0.00023699	20	-0.000955	20	-0.00152						6.62223	2273.95
-0.531	-0.00173	-0.531	-0.00355			699	0.089	699	0.108	699	0.166	699	0.214	699	0.264	699	0.186	699	0.124	699	0.093	699	0.075		20.1	-0.00012426	20.1	-0.000166	20.1	-0.0002324	20.1	-0.00025078	20.1	-0.0002044	20.1	-0.0002587	20.1	-0.00023689	20.1	-0.000956	20.1	-0.00152						6.62254	2234.05
-0.53	-0.0017	-0.53	-0.00351			700	0.088	700	0.106	700	0.163	700	0.21	700	0.26	700	0.183	700	0.121	700	0.092	700	0.074		20.2	-0.00012209	20.2	-0.0001636	20.2	-0.0002314	20.2	-0.00025066	20.2	-0.0002044	20.2	-0.0002584	20.2	-0.00023719	20.2	-0.000958	20.2	-0.00152						6.62284	2268
-0.529	-0.00168	-0.529	-0.00347			701	0.087	701	0.105	701	0.16	701	0.207	701	0.257	701	0.18	701	0.119	701	0.091	701	0.073		20.3	-0.00012301	20.3	-0.0001607	20.3	-0.0002306	20.3	-0.00025064	20.3	-0.0002045	20.3	-0.0002581	20.3	-0.0002372	20.3	-0.000956	20.3	-0.00152						6.62314	2301.25
-0.528	-0.00166	-0.528	-0.00344			702	0.086	702	0.103	702	0.158	702	0.204	702	0.254	702	0.178	702	0.118	702	0.089	702	0.072		20.4	-0.00012235	20.4	-0.0001618	20.4	-0.0002349	20.4	-0.00025028	20.4	-0.0002043	20.4	-0.0002578	20.4	-0.00023709	20.4	-0.000956	20.4	-0.00152						6.62344	2299.15
-0.527	-0.00163	-0.527	-0.0034			703	0.085	703	0.101	703	0.155	703	0.201	703	0.25	703	0.175	703	0.116	703	0.088	703	0.071		20.5	-0.00012218	20.5	-0.0001627	20.5	-0.0002336	20.5	-0.00024997	20.5	-0.0002044	20.5	-0.0002578	20.5	-0.00023703	20.5	-0.000956	20.5	-0.00152						6.62375	2305.8
-0.526	-0.00161	-0.526	-0.00337			704	0.084	704	0.1	704	0.153	704	0.198	704	0.248	704	0.173	704	0.114	704	0.087	704	0.07		20.6	-0.00012274	20.6	-0.0001613	20.6	-0.0002308	20.6	-0.00024986	20.6	-0.0002046	20.6	-0.0002575	20.6	-0.00023701	20.6	-0.000956	20.6	-0.00152						6.62405	2272.9
-0.525	-0.00158	-0.525	-0.00333			705	0.084	705	0.099	705	0.151	705	0.195	705	0.244	705	0.17	705	0.112	705	0.086	705	0.069		20.7	-0.0001205	20.7	-0.000162	20.7	-0.0002322	20.7	-0.00024989	20.7	-0.0002044	20.7	-0.0002576	20.7	-0.00023709	20.7	-0.000954	20.7	-0.00152						6.62435	2272.2
-0.524	-0.00156	-0.524	-0.0033			706	0.083	706	0.098	706	0.149	706	0.193	706	0.242	706	0.168	706	0.111	706	0.085	706	0.069		20.8	-0.00011978	20.8	-0.0001723	20.8	-0.0002341	20.8	-0.00024994	20.8	-0.0002045	20.8	-0.0002575	20.8	-0.00023703	20.8	-0.000955	20.8	-0.00152						6.62466	2298.45
-0.523	-0.00154	-0.523	-0.00326			707	0.082	707	0.096	707	0.146	707	0.19	707	0.239	707	0.166	707	0.109	707	0.083	707	0.068		20.9	-0.00012058	20.9	-0.000167	20.9	-0.0002325	20.9	-0.0002502	20.9	-0.0002046	20.9	-0.0002572	20.9	-0.00023699	20.9	-0.000957	20.9	-0.00152						6.62496	2322.6
-0.522	-0.00152	-0.522	-0.00323			708	0.081	708	0.095	708	0.144	708	0.188	708	0.237	708	0.163	708	0.108	708	0.082	708	0.067		21	-0.00012244	21	-0.0001628	21	-0.0002309	21	-0.00025	21	-0.0002047	21	-0.0002573	21	-0.00023678	21	-0.000956	21	-0.00152						6.62526	2366.7
-0.521	-0.0015	-0.521	-0.00319			709	0.08	709	0.094	709	0.143	709	0.186	709	0.235	709	0.162	709	0.106	709	0.081	709	0.066		21.1	-0.00012369	21.1	-0.0001584	21.1	-0.0002341	21.1	-0.0002502	21.1	-0.0002047	21.1	-0.0002575	21.1	-0.00023659	21.1	-0.000954	21.1	-0.00152						6.62556	2331.35
-0.52	-0.00148	-0.52	-0.00316			710	0.08	710	0.092	710	0.141	710	0.183	710	0.232	710	0.16	710	0.105	710	0.08	710	0.066		21.2	-0.00012252	21.2	-0.0001571	21.2	-0.0002342	21.2	-0.00024992	21.2	-0.0002045	21.2	-0.0002572	21.2	-0.00023659	21.2	-0.000955	21.2	-0.00152						6.62587	2293.9
-0.519	-0.00145	-0.519	-0.00312			711	0.079	711	0.091	711	0.139	711	0.181	711	0.229	711	0.158	711	0.104	711	0.079	711	0.065		21.3	-0.00012132	21.3	-0.0001549	21.3	-0.0002376	21.3	-0.00025007	21.3	-0.0002047	21.3	-0.0002565	21.3	-0.00023663	21.3	-0.000957	21.3	-0.00152						6.62617	2349.55
-0.518	-0.00143	-0.518	-0.00309			712	0.078	712	0.09	712	0.137	712	0.178	712	0.226	712	0.155	712	0.102	712	0.078	712	0.064		21.4	-0.00011924	21.4	-0.0001577	21.4	-0.000234	21.4	-0.00024979	21.4	-0.0002047	21.4	-0.0002573	21.4	-0.00023654	21.4	-0.000955	21.4	-0.00152						6.62647	2352.7
-0.517	-0.00142	-0.517	-0.00306			713	0.077	713	0.089	713	0.135	713	0.175	713	0.224	713	0.153	713	0.101	713	0.077	713	0.064		21.5	-0.0001189	21.5	-0.0001549	21.5	-0.0002337	21.5	-0.00024961	21.5	-0.0002047	21.5	-0.000257	21.5	-0.00023632	21.5	-0.000954	21.5	-0.00152						6.62677	2312.1
-0.516	-0.0014	-0.516	-0.00302			714	0.076	714	0.088	714	0.133	714	0.173	714	0.221	714	0.151	714	0.099	714	0.076	714	0.063		21.6	-0.0001204	21.6	-0.000151	21.6	-0.0002321	21.6	-0.00024985	21.6	-0.0002048	21.6	-0.000257	21.6	-0.00023621	21.6	-0.000955	21.6	-0.00152						6.62708	2276.05
-0.515	-0.00137	-0.515	-0.00298			715	0.075	715	0.086	715	0.131	715	0.17	715	0.218	715	0.149	715	0.097	715	0.075	715	0.062		21.7	-0.0001218	21.7	-0.0001512	21.7	-0.000238	21.7	-0.00024949	21.7	-0.0002048	21.7	-0.0002571	21.7	-0.00023638	21.7	-0.000956	21.7	-0.00152						6.62738	2236.5
-0.514	-0.00136	-0.514	-0.00295			716	0.074	716	0.085	716	0.129	716	0.168	716	0.215	716	0.147	716	0.096	716	0.074	716	0.061		21.8	-0.00012475	21.8	-0.0001501	21.8	-0.0002365	21.8	-0.00024929	21.8	-0.0002049	21.8	-0.000257	21.8	-0.0002364	21.8	-0.000954	21.8	-0.00152						6.62768	2217.95
-0.513	-0.00134	-0.513	-0.00291			717	0.073	717	0.084	717	0.127	717	0.165	717	0.212	717	0.144	717	0.094	717	0.073	717	0.06		21.9	-0.00012527	21.9	-0.0001495	21.9	-0.0002366	21.9	-0.00024932	21.9	-0.0002049	21.9	-0.0002567	21.9	-0.0002363	21.9	-0.000956	21.9	-0.00152						6.62799	2198.35
-0.512	-0.00132	-0.512	-0.00288			718	0.073	718	0.082	718	0.125	718	0.163	718	0.21	718	0.142	718	0.093	718	0.072	718	0.06		22	-0.00012353	22	-0.0001466	22	-0.0002352	22	-0.00024924	22	-0.0002048	22	-0.0002571	22	-0.00023634	22	-0.000956	22	-0.00152						6.62829	2195.2
-0.511	-0.0013	-0.511	-0.00285			719	0.072	719	0.081	719	0.122	719	0.16	719	0.206	719	0.139	719	0.091	719	0.071	719	0.059		22.1	-0.0001228	22.1	-0.0001502	22.1	-0.0002381	22.1	-0.00024922	22.1	-0.0002049	22.1	-0.0002569	22.1	-0.00023635	22.1	-0.000955	22.1	-0.00152						6.62859	2217.6
-0.51	-0.00128	-0.51	-0.00282			720	0.071	720	0.08	720	0.121	720	0.158	720	0.204	720	0.138	720	0.09	720	0.07	720	0.058		22.2	-0.00012199	22.2	-0.0001591	22.2	-0.0002341	22.2	-0.000249	22.2	-0.000205	22.2	-0.0002572	22.2	-0.00023652	22.2	-0.000954	22.2	-0.00152						6.62889	2250.85
-0.509	-0.00126	-0.509	-0.00279			721	0.07	721	0.079	721	0.119	721	0.155	721	0.202	721	0.136	721	0.089	721	0.069	721	0.058		22.3	-0.00012073	22.3	-0.0001592	22.3	-0.0002337	22.3	-0.00024881	22.3	-0.0002051	22.3	-0.0002577	22.3	-0.00023692	22.3	-0.000955	22.3	-0.00152						6.6292	2306.15
-0.508	-0.00125	-0.508	-0.00276			722	0.069	722	0.078	722	0.117	722	0.153	722	0.199	722	0.134	722	0.087	722	0.068	722	0.057		22.4	-0.00012523	22.4	-0.0001577	22.4	-0.0002329	22.4	-0.00024855	22.4	-0.0002051	22.4	-0.0002574	22.4	-0.00023707	22.4	-0.000956	22.4	-0.00152						6.6295	2287.95
-0.507	-0.00123	-0.507	-0.00273			723	0.068	723	0.076	723	0.115	723	0.15	723	0.196	723	0.132	723	0.086	723	0.067	723	0.056		22.5	-0.00012239	22.5	-0.0001559	22.5	-0.0002344	22.5	-0.00024833	22.5	-0.0002052	22.5	-0.0002576	22.5	-0.00023726	22.5	-0.000955	22.5	-0.00152						6.6298	2234.4
-0.506	-0.00121	-0.506	-0.0027			724	0.068	724	0.076	724	0.114	724	0.148	724	0.194	724	0.13	724	0.084	724	0.066	724	0.055		22.6	-0.00011998	22.6	-0.0001524	22.6	-0.0002337	22.6	-0.00024831	22.6	-0.000205	22.6	-0.0002574	22.6	-0.00023746	22.6	-0.000955	22.6	-0.00152						6.6301	2226
-0.505	-0.0012	-0.505	-0.00267			725	0.067	725	0.074	725	0.112	725	0.146	725	0.191	725	0.128	725	0.083	725	0.065	725	0.055		22.7	-0.00011994	22.7	-0.0001495	22.7	-0.0002336	22.7	-0.00024835	22.7	-0.0002051	22.7	-0.0002577	22.7	-0.00023738	22.7	-0.000955	22.7	-0.00152						6.63041	2261.7
-0.504	-0.00118	-0.504	-0.00264			726	0.066	726	0.074	726	0.111	726	0.144	726	0.189	726	0.126	726	0.082	726	0.064	726	0.054		22.8	-0.00012207	22.8	-0.0001503	22.8	-0.0002315	22.8	-0.00024834	22.8	-0.0002052	22.8	-0.0002573	22.8	-0.00023766	22.8	-0.000956	22.8	-0.00152						6.63071	2257.5
-0.503	-0.00116	-0.503	-0.00261			727	0.065	727	0.072	727	0.109	727	0.142	727	0.187	727	0.124	727	0.081	727	0.063	727	0.054		22.9	-0.00012123	22.9	-0.0001502	22.9	-0.0002312	22.9	-0.0002485	22.9	-0.0002053	22.9	-0.0002575	22.9	-0.00023767	22.9	-0.000954	22.9	-0.00152						6.63101	2272.9
-0.502	-0.00114	-0.502	-0.00258			728	0.065	728	0.072	728	0.108	728	0.14	728	0.185	728	0.123	728	0.08	728	0.063	728	0.053		23	-0.0001191	23	-0.0001584	23	-0.0002305	23	-0.00024858	23	-0.0002052	23	-0.0002573	23	-0.00023777	23	-0.000953	23	-0.00152						6.63131	2291.1
-0.501	-0.00113	-0.501	-0.00255			729	0.064	729	0.071	729	0.107	729	0.139	729	0.183	729	0.122	729	0.079	729	0.062	729	0.053		23.1	-0.00012	23.1	-0.000161	23.1	-0.0002309	23.1	-0.00024878	23.1	-0.0002052	23.1	-0.0002575	23.1	-0.00023772	23.1	-0.000955	23.1	-0.00152						6.63162	2312.45
-0.5	-0.00111	-0.5	-0.00252			730	0.063	730	0.07	730	0.105	730	0.137	730	0.181	730	0.12	730	0.078	730	0.061	730	0.052		23.2	-0.00012	23.2	-0.0001616	23.2	-0.0002384	23.2	-0.00024884	23.2	-0.0002053	23.2	-0.0002572	23.2	-0.00023758	23.2	-0.000956	23.2	-0.00152						6.63192	2334.15
-0.499	-0.00109	-0.499	-0.00249			731	0.063	731	0.07	731	0.104	731	0.136	731	0.18	731	0.119	731	0.077	731	0.061	731	0.052		23.3	-0.00011923	23.3	-0.0001639	23.3	-0.0002341	23.3	-0.00024888	23.3	-0.0002055	23.3	-0.000257	23.3	-0.00023741	23.3	-0.000953	23.3	-0.00152						6.63222	2324.35
-0.498	-0.00108	-0.498	-0.00246			732	0.062	732	0.069	732	0.103	732	0.134	732	0.178	732	0.118	732	0.076	732	0.06	732	0.051		23.4	-0.00011929	23.4	-0.0001635	23.4	-0.0002324	23.4	-0.00024888	23.4	-0.0002054	23.4	-0.0002573	23.4	-0.00023751	23.4	-0.000955	23.4	-0.00152						6.63253	2330.3
-0.497	-0.00106	-0.497	-0.00243			733	0.061	733	0.068	733	0.102	733	0.132	733	0.175	733	0.116	733	0.075	733	0.059	733	0.051		23.5	-0.00011725	23.5	-0.0001594	23.5	-0.0002329	23.5	-0.00024885	23.5	-0.0002055	23.5	-0.0002568	23.5	-0.00023745	23.5	-0.000957	23.5	-0.00152						6.63283	2340.8
-0.496	-0.00105	-0.496	-0.0024			734	0.061	734	0.067	734	0.101	734	0.131	734	0.174	734	0.115	734	0.074	734	0.059	734	0.05		23.6	-0.00011707	23.6	-0.0001584	23.6	-0.0002342	23.6	-0.00024861	23.6	-0.0002056	23.6	-0.0002569	23.6	-0.00023738	23.6	-0.000952	23.6	-0.00152						6.63313	2315.25
-0.495	-0.00103	-0.495	-0.00238			735	0.06	735	0.067	735	0.1	735	0.129	735	0.172	735	0.114	735	0.074	735	0.058	735	0.05		23.7	-0.00011805	23.7	-0.0001685	23.7	-0.0002351	23.7	-0.00024834	23.7	-0.0002055	23.7	-0.0002572	23.7	-0.00023719	23.7	-0.000954	23.7	-0.00152						6.63343	2304.4
-0.494	-0.00101	-0.494	-0.00235			736	0.06	736	0.065	736	0.098	736	0.127	736	0.17	736	0.112	736	0.073	736	0.057	736	0.049		23.8	-0.00011946	23.8	-0.0001655	23.8	-0.0002365	23.8	-0.00024799	23.8	-0.0002055	23.8	-0.0002569	23.8	-0.00023733	23.8	-0.000954	23.8	-0.00152						6.63374	2290.4
-0.493	-0.0009984	-0.493	-0.00232			737	0.059	737	0.065	737	0.097	737	0.126	737	0.168	737	0.111	737	0.072	737	0.057	737	0.049		23.9	-0.0001178	23.9	-0.0001636	23.9	-0.000234	23.9	-0.00024787	23.9	-0.0002057	23.9	-0.0002567	23.9	-0.00023736	23.9	-0.000956	23.9	-0.00152						6.63404	2284.1
-0.492	-0.0009846	-0.492	-0.0023			738	0.058	738	0.064	738	0.096	738	0.124	738	0.166	738	0.109	738	0.071	738	0.056	738	0.049		24	-0.00011814	24	-0.0001674	24	-0.0002326	24	-0.00024755	24	-0.0002057	24	-0.0002569	24	-0.00023736	24	-0.000954	24	-0.00152						6.63434	2354.8
-0.491	-0.0009697	-0.491	-0.00228			739	0.058	739	0.063	739	0.095	739	0.122	739	0.164	739	0.107	739	0.07	739	0.055	739	0.048		24.1	-0.00011874	24.1	-0.0001647	24.1	-0.0002309	24.1	-0.00024745	24.1	-0.0002058	24.1	-0.0002565	24.1	-0.00023732	24.1	-0.000952	24.1	-0.00152						6.63464	2355.5
-0.49	-0.0009543	-0.49	-0.00225			740	0.057	740	0.062	740	0.093	740	0.12	740	0.161	740	0.106	740	0.069	740	0.055	740	0.048		24.2	-0.00011872	24.2	-0.0001625	24.2	-0.0002301	24.2	-0.00024743	24.2	-0.0002058	24.2	-0.0002564	24.2	-0.0002375	24.2	-0.000955	24.2	-0.00152						6.63495	2339.75
-0.489	-0.0009406	-0.489	-0.00222			741	0.056	741	0.061	741	0.092	741	0.118	741	0.159	741	0.104	741	0.068	741	0.054	741	0.047		24.3	-0.00011866	24.3	-0.0001613	24.3	-0.0002304	24.3	-0.00024722	24.3	-0.0002058	24.3	-0.0002565	24.3	-0.0002376	24.3	-0.000957	24.3	-0.00152						6.63525	2322.95
-0.488	-0.0009264	-0.488	-0.0022			742	0.056	742	0.061	742	0.09	742	0.116	742	0.157	742	0.102	742	0.067	742	0.053	742	0.047		24.4	-0.00011908	24.4	-0.0001596	24.4	-0.0002308	24.4	-0.00024717	24.4	-0.0002061	24.4	-0.000256	24.4	-0.00023752	24.4	-0.000955	24.4	-0.00152						6.63555	2301.25
-0.487	-0.0009139	-0.487	-0.00217			743	0.055	743	0.06	743	0.089	743	0.114	743	0.154	743	0.1	743	0.065	743	0.052	743	0.046		24.5	-0.00011939	24.5	-0.0001575	24.5	-0.0002341	24.5	-0.00024688	24.5	-0.000206	24.5	-0.0002562	24.5	-0.00023757	24.5	-0.000953	24.5	-0.00152						6.63586	2334.85
-0.486	-0.0008998	-0.486	-0.00215			744	0.054	744	0.059	744	0.088	744	0.112	744	0.151	744	0.099	744	0.064	744	0.051	744	0.045		24.6	-0.00011849	24.6	-0.0001608	24.6	-0.0002312	24.6	-0.00024655	24.6	-0.0002061	24.6	-0.0002562	24.6	-0.00023753	24.6	-0.000955	24.6	-0.00152						6.63616	2345.7
-0.485	-0.0008863	-0.485	-0.00212			745	0.053	745	0.058	745	0.087	745	0.111	745	0.15	745	0.097	745	0.064	745	0.051	745	0.045		24.7	-0.00011929	24.7	-0.0001586	24.7	-0.0002298	24.7	-0.00024624	24.7	-0.000206	24.7	-0.0002565	24.7	-0.00023756	24.7	-0.000956	24.7	-0.00152						6.63646	2307.2
-0.484	-0.0008729	-0.484	-0.0021			746	0.052	746	0.057	746	0.085	746	0.109	746	0.147	746	0.096	746	0.063	746	0.05	746	0.044		24.8	-0.00011747	24.8	-0.0001576	24.8	-0.0002288	24.8	-0.00024603	24.8	-0.0002061	24.8	-0.0002562	24.8	-0.00023755	24.8	-0.000953	24.8	-0.00152						6.63676	2317
-0.483	-0.0008601	-0.483	-0.00207			747	0.052	747	0.056	747	0.084	747	0.107	747	0.146	747	0.095	747	0.062	747	0.049	747	0.044		24.9	-0.00011754	24.9	-0.0001644	24.9	-0.0002287	24.9	-0.00024583	24.9	-0.0002061	24.9	-0.0002573	24.9	-0.00023741	24.9	-0.000953	24.9	-0.00152						6.63707	2343.25
-0.482	-0.0008467	-0.482	-0.00205			748	0.051	748	0.056	748	0.083	748	0.106	748	0.144	748	0.093	748	0.061	748	0.049	748	0.044		25	-0.00011617	25	-0.0001626	25	-0.0002312	25	-0.00024573	25	-0.0002063	25	-0.000257	25	-0.00023724	25	-0.000955	25	-0.00152						6.63737	2302.3
-0.481	-0.0008344	-0.481	-0.00202			749	0.051	749	0.055	749	0.082	749	0.105	749	0.142	749	0.092	749	0.06	749	0.048	749	0.043		25.1	-0.00011534	25.1	-0.0001633	25.1	-0.00023	25.1	-0.00024575	25.1	-0.0002061	25.1	-0.0002568	25.1	-0.00023701	25.1	-0.000954	25.1	-0.00152						6.63767	2311.4
-0.48	-0.0008225	-0.48	-0.002			750	0.05	750	0.055	750	0.081	750	0.103	750	0.14	750	0.091	750	0.06	750	0.047	750	0.043		25.2	-0.00011583	25.2	-0.0001625	25.2	-0.0002305	25.2	-0.00024586	25.2	-0.0002064	25.2	-0.0002568	25.2	-0.00023703	25.2	-0.000952	25.2	-0.00152						6.63797	2312.8
-0.479	-0.0008107	-0.479	-0.00198			751	0.05	751	0.054	751	0.081	751	0.102	751	0.139	751	0.09	751	0.059	751	0.047	751	0.042		25.3	-0.00011884	25.3	-0.0001588	25.3	-0.0002332	25.3	-0.0002459	25.3	-0.0002065	25.3	-0.0002568	25.3	-0.00023678	25.3	-0.000953	25.3	-0.00152						6.63828	2281.3
-0.478	-0.0007988	-0.478	-0.00196			752	0.049	752	0.054	752	0.08	752	0.101	752	0.137	752	0.089	752	0.058	752	0.047	752	0.042		25.4	-0.00011898	25.4	-0.0001536	25.4	-0.0002323	25.4	-0.00024578	25.4	-0.0002064	25.4	-0.0002569	25.4	-0.00023687	25.4	-0.000955	25.4	-0.00152						6.63858	2248.75
-0.477	-0.0007861	-0.477	-0.00193			753	0.049	753	0.053	753	0.079	753	0.099	753	0.136	753	0.088	753	0.057	753	0.046	753	0.042		25.5	-0.00012021	25.5	-0.0001535	25.5	-0.0002303	25.5	-0.0002455	25.5	-0.0002064	25.5	-0.0002567	25.5	-0.00023687	25.5	-0.000954	25.5	-0.00152						6.63888	2206.05
-0.476	-0.000778	-0.476	-0.00191			754	0.048	754	0.053	754	0.078	754	0.098	754	0.134	754	0.086	754	0.057	754	0.046	754	0.041		25.6	-0.00011985	25.6	-0.0001568	25.6	-0.0002294	25.6	-0.00024538	25.6	-0.0002064	25.6	-0.000257	25.6	-0.00023709	25.6	-0.000951	25.6	-0.00152						6.63918	2223.55
-0.475	-0.0007654	-0.475	-0.00189			755	0.048	755	0.052	755	0.078	755	0.097	755	0.133	755	0.086	755	0.056	755	0.045	755	0.041		25.7	-0.00011942	25.7	-0.0001569	25.7	-0.0002286	25.7	-0.00024512	25.7	-0.0002066	25.7	-0.0002574	25.7	-0.00023726	25.7	-0.000955	25.7	-0.00152						6.63949	2222.15
-0.474	-0.0007536	-0.474	-0.00187			756	0.047	756	0.052	756	0.077	756	0.096	756	0.132	756	0.085	756	0.056	756	0.045	756	0.041		25.8	-0.0001213	25.8	-0.0001625	25.8	-0.000231	25.8	-0.00024514	25.8	-0.0002066	25.8	-0.0002573	25.8	-0.00023712	25.8	-0.000956	25.8	-0.00152						6.63979	2185.4
-0.473	-0.0007417	-0.473	-0.00184			757	0.047	757	0.051	757	0.076	757	0.095	757	0.13	757	0.084	757	0.055	757	0.045	757	0.04		25.9	-0.00011998	25.9	-0.0001587	25.9	-0.0002298	25.9	-0.00024512	25.9	-0.0002067	25.9	-0.0002571	25.9	-0.00023713	25.9	-0.000954	25.9	-0.00152						6.64009	2224.25
-0.472	-0.0007324	-0.472	-0.00182			758	0.047	758	0.051	758	0.075	758	0.094	758	0.129	758	0.083	758	0.054	758	0.044	758	0.04		26	-0.00012166	26	-0.0001616	26	-0.0002314	26	-0.00024496	26	-0.0002067	26	-0.0002569	26	-0.00023697	26	-0.000952	26	-0.00152						6.6404	2231.6
-0.471	-0.0007197	-0.471	-0.0018			759	0.045	759	0.05	759	0.074	759	0.091	759	0.125	759	0.081	759	0.053	759	0.043	759	0.039		26.1	-0.00012041	26.1	-0.0001644	26.1	-0.0002308	26.1	-0.00024489	26.1	-0.0002068	26.1	-0.0002568	26.1	-0.00023719	26.1	-0.000954	26.1	-0.00152						6.6407	2222.5
-0.47	-0.0007096	-0.47	-0.00178			760	0.045	760	0.049	760	0.073	760	0.091	760	0.125	760	0.08	760	0.053	760	0.043	760	0.039		26.2	-0.00011961	26.2	-0.000166	26.2	-0.0002304	26.2	-0.00024466	26.2	-0.0002069	26.2	-0.0002567	26.2	-0.00023722	26.2	-0.000955	26.2	-0.00152						6.641	2234.75
-0.469	-0.0006991	-0.469	-0.00176			761	0.045	761	0.049	761	0.072	761	0.089	761	0.123	761	0.079	761	0.052	761	0.042	761	0.039		26.3	-0.00011965	26.3	-0.0001654	26.3	-0.0002294	26.3	-0.00024476	26.3	-0.0002068	26.3	-0.0002565	26.3	-0.00023728	26.3	-0.000952	26.3	-0.00152						6.6413	2272.2
-0.468	-0.000689	-0.468	-0.00173			762	0.044	762	0.048	762	0.071	762	0.088	762	0.121	762	0.078	762	0.052	762	0.042	762	0.038		26.4	-0.00011832	26.4	-0.0001624	26.4	-0.0002298	26.4	-0.00024484	26.4	-0.0002069	26.4	-0.0002566	26.4	-0.00023744	26.4	-0.000952	26.4	-0.00152						6.64161	2310.7
-0.467	-0.0006787	-0.467	-0.00171			763	0.044	763	0.048	763	0.071	763	0.086	763	0.119	763	0.076	763	0.051	763	0.042	763	0.038		26.5	-0.00012123	26.5	-0.0001587	26.5	-0.0002345	26.5	-0.000245	26.5	-0.000207	26.5	-0.0002559	26.5	-0.00023736	26.5	-0.000956	26.5	-0.00152						6.64191	2336.25
-0.466	-0.0006697	-0.466	-0.00169			764	0.043	764	0.047	764	0.07	764	0.085	764	0.118	764	0.075	764	0.05	764	0.041	764	0.038		26.6	-0.0001207	26.6	-0.0001604	26.6	-0.0002319	26.6	-0.00024513	26.6	-0.000207	26.6	-0.0002568	26.6	-0.0002374	26.6	-0.000955	26.6	-0.00152						6.64221	2290.75
-0.465	-0.0006597	-0.465	-0.00168			765	0.043	765	0.047	765	0.069	765	0.084	765	0.116	765	0.075	765	0.049	765	0.041	765	0.037		26.7	-0.00011929	26.7	-0.0001621	26.7	-0.0002304	26.7	-0.00024535	26.7	-0.0002069	26.7	-0.0002562	26.7	-0.00023747	26.7	-0.000952	26.7	-0.00152						6.64251	2230.2
-0.464	-0.0006482	-0.464	-0.00166			766	0.042	766	0.046	766	0.068	766	0.083	766	0.115	766	0.073	766	0.049	766	0.04	766	0.037		26.8	-0.00012001	26.8	-0.0001599	26.8	-0.0002301	26.8	-0.00024543	26.8	-0.0002071	26.8	-0.0002562	26.8	-0.00023752	26.8	-0.000953	26.8	-0.00152						6.64282	2222.5
-0.463	-0.000642	-0.463	-0.00163			767	0.042	767	0.046	767	0.067	767	0.082	767	0.113	767	0.072	767	0.049	767	0.04	767	0.037		26.9	-0.00011833	26.9	-0.0001637	26.9	-0.0002325	26.9	-0.0002455	26.9	-0.0002072	26.9	-0.0002578	26.9	-0.00023755	26.9	-0.000955	26.9	-0.00152						6.64312	2176.65
-0.462	-0.0006306	-0.462	-0.00161			768	0.041	768	0.045	768	0.067	768	0.08	768	0.111	768	0.071	768	0.047	768	0.039	768	0.036		27	-0.00012095	27	-0.0001622	27	-0.0002364	27	-0.00024564	27	-0.0002071	27	-0.0002573	27	-0.00023744	27	-0.000953	27	-0.00152						6.64342	2182.95
-0.461	-0.0006221	-0.461	-0.00159			769	0.041	769	0.045	769	0.066	769	0.079	769	0.11	769	0.07	769	0.047	769	0.039	769	0.036		27.1	-0.00012006	27.1	-0.000161	27.1	-0.0002325	27.1	-0.00024569	27.1	-0.0002071	27.1	-0.0002572	27.1	-0.00023738	27.1	-0.000952	27.1	-0.00152						6.64373	2231.25
-0.46	-0.0006137	-0.46	-0.00157			770	0.04	770	0.044	770	0.065	770	0.078	770	0.108	770	0.069	770	0.046	770	0.038	770	0.035		27.2	-0.00011934	27.2	-0.0001601	27.2	-0.0002305	27.2	-0.00024574	27.2	-0.0002073	27.2	-0.0002568	27.2	-0.0002372	27.2	-0.000953	27.2	-0.00152						6.64403	2254.7
-0.459	-0.0006043	-0.459	-0.00155			771	0.04	771	0.044	771	0.064	771	0.077	771	0.107	771	0.068	771	0.046	771	0.038	771	0.035		27.3	-0.00011919	27.3	-0.0001563	27.3	-0.0002314	27.3	-0.00024581	27.3	-0.0002074	27.3	-0.0002567	27.3	-0.00023681	27.3	-0.000954	27.3	-0.00152						6.64433	2257.15
-0.458	-0.0005949	-0.458	-0.00153			772	0.039	772	0.043	772	0.064	772	0.076	772	0.105	772	0.067	772	0.045	772	0.037	772	0.035		27.4	-0.00011916	27.4	-0.0001639	27.4	-0.0002306	27.4	-0.0002457	27.4	-0.0002074	27.4	-0.0002565	27.4	-0.00023677	27.4	-0.000953	27.4	-0.00152						6.64463	2240
-0.457	-0.0005865	-0.457	-0.00151			773	0.039	773	0.043	773	0.063	773	0.075	773	0.104	773	0.066	773	0.045	773	0.037	773	0.035		27.5	-0.00011896	27.5	-0.0001647	27.5	-0.0002298	27.5	-0.00024554	27.5	-0.0002074	27.5	-0.0002565	27.5	-0.00023696	27.5	-0.000952	27.5	-0.00152						6.64494	2224.95
-0.456	-0.0005789	-0.456	-0.00149			774	0.039	774	0.042	774	0.062	774	0.074	774	0.103	774	0.066	774	0.044	774	0.037	774	0.034		27.6	-0.0001193	27.6	-0.0001632	27.6	-0.0002312	27.6	-0.00024553	27.6	-0.0002074	27.6	-0.0002564	27.6	-0.00023689	27.6	-0.000954	27.6	-0.00152						6.64524	2286.9
-0.455	-0.0005691	-0.455	-0.00148			775	0.038	775	0.042	775	0.062	775	0.073	775	0.102	775	0.065	775	0.044	775	0.036	775	0.034		27.7	-0.00012163	27.7	-0.000162	27.7	-0.0002357	27.7	-0.00024553	27.7	-0.0002074	27.7	-0.000256	27.7	-0.00023701	27.7	-0.000954	27.7	-0.00152						6.64554	2282
-0.454	-0.0005618	-0.454	-0.00146			776	0.038	776	0.042	776	0.061	776	0.072	776	0.1	776	0.064	776	0.043	776	0.036	776	0.034		27.8	-0.00012157	27.8	-0.0001628	27.8	-0.0002326	27.8	-0.00024546	27.8	-0.0002075	27.8	-0.0002557	27.8	-0.00023709	27.8	-0.000951	27.8	-0.00152						6.64584	2238.6
-0.453	-0.0005534	-0.453	-0.00144			777	0.038	777	0.041	777	0.061	777	0.071	777	0.1	777	0.063	777	0.043	777	0.036	777	0.034		27.9	-0.00012055	27.9	-0.0001642	27.9	-0.0002316	27.9	-0.00024552	27.9	-0.0002076	27.9	-0.0002556	27.9	-0.00023706	27.9	-0.000951	27.9	-0.00152						6.64615	2255.4
-0.452	-0.0005445	-0.452	-0.00142			778	0.037	778	0.041	778	0.06	778	0.07	778	0.098	778	0.062	778	0.042	778	0.035	778	0.033		28	-0.00012012	28	-0.0001644	28	-0.0002342	28	-0.00024536	28	-0.0002076	28	-0.0002555	28	-0.00023724	28	-0.000953	28	-0.00152						6.64645	2206.05
-0.451	-0.0005355	-0.451	-0.0014			779	0.037	779	0.04	779	0.06	779	0.069	779	0.097	779	0.062	779	0.042	779	0.035	779	0.033		28.1	-0.00012029	28.1	-0.0001622	28.1	-0.000235	28.1	-0.00024536	28.1	-0.0002076	28.1	-0.0002555	28.1	-0.00023736	28.1	-0.000954	28.1	-0.00152						6.64675	2158.8
-0.45	-0.0005292	-0.45	-0.00139			780	0.036	780	0.04	780	0.059	780	0.068	780	0.096	780	0.061	780	0.042	780	0.035	780	0.033		28.2	-0.0001223	28.2	-0.0001632	28.2	-0.0002345	28.2	-0.00024544	28.2	-0.0002079	28.2	-0.000255	28.2	-0.00023747	28.2	-0.000952	28.2	-0.00152						6.64705	2157.4
-0.449	-0.00052	-0.449	-0.00137			781	0.036	781	0.04	781	0.058	781	0.068	781	0.095	781	0.06	781	0.041	781	0.035	781	0.033		28.3	-0.00012137	28.3	-0.0001609	28.3	-0.000235	28.3	-0.00024566	28.3	-0.0002077	28.3	-0.0002553	28.3	-0.00023737	28.3	-0.000952	28.3	-0.00152						6.64736	2193.8
-0.448	-0.0005122	-0.448	-0.00135			782	0.036	782	0.039	782	0.058	782	0.067	782	0.093	782	0.059	782	0.041	782	0.034	782	0.032		28.4	-0.00012088	28.4	-0.0001581	28.4	-0.0002372	28.4	-0.00024578	28.4	-0.0002077	28.4	-0.0002548	28.4	-0.0002374	28.4	-0.000954	28.4	-0.00152						6.64766	2185.05
-0.447	-0.0005049	-0.447	-0.00133			783	0.036	783	0.039	783	0.057	783	0.065	783	0.092	783	0.058	783	0.04	783	0.034	783	0.032		28.5	-0.0001232	28.5	-0.0001561	28.5	-0.0002389	28.5	-0.00024588	28.5	-0.0002079	28.5	-0.0002554	28.5	-0.00023737	28.5	-0.000952	28.5	-0.00152						6.64796	2207.8
-0.446	-0.0004961	-0.446	-0.00132			784	0.035	784	0.039	784	0.056	784	0.064	784	0.091	784	0.057	784	0.04	784	0.034	784	0.032		28.6	-0.00012143	28.6	-0.0001563	28.6	-0.0002375	28.6	-0.00024591	28.6	-0.0002079	28.6	-0.0002548	28.6	-0.00023729	28.6	-0.00095	28.6	-0.00152						6.64827	2260.65
-0.445	-0.0004888	-0.445	-0.0013			785	0.035	785	0.038	785	0.056	785	0.063	785	0.089	785	0.056	785	0.039	785	0.033	785	0.032		28.7	-0.00011998	28.7	-0.0001547	28.7	-0.0002391	28.7	-0.00024617	28.7	-0.0002078	28.7	-0.0002557	28.7	-0.00023749	28.7	-0.000952	28.7	-0.00152						6.64857	2246.3
-0.444	-0.0004809	-0.444	-0.00128			786	0.034	786	0.038	786	0.055	786	0.062	786	0.088	786	0.055	786	0.039	786	0.033	786	0.031		28.8	-0.00011902	28.8	-0.0001527	28.8	-0.0002384	28.8	-0.00024625	28.8	-0.000208	28.8	-0.0002552	28.8	-0.0002376	28.8	-0.000954	28.8	-0.00152						6.64887	2213.05
-0.443	-0.0004738	-0.443	-0.00127			787	0.034	787	0.037	787	0.054	787	0.061	787	0.086	787	0.054	787	0.038	787	0.032	787	0.031		28.9	-0.00011899	28.9	-0.0001563	28.9	-0.0002393	28.9	-0.00024637	28.9	-0.000208	28.9	-0.0002551	28.9	-0.00023778	28.9	-0.000952	28.9	-0.00152						6.64917	2213.4
-0.442	-0.0004672	-0.442	-0.00125			788	0.033	788	0.037	788	0.053	788	0.059	788	0.084	788	0.053	788	0.037	788	0.032	788	0.03		29	-0.00012096	29	-0.0001584	29	-0.0002419	29	-0.00024646	29	-0.0002082	29	-0.000255	29	-0.00023767	29	-0.000952	29	-0.00152						6.64948	2213.75
-0.441	-0.0004604	-0.441	-0.00123			789	0.033	789	0.037	789	0.053	789	0.058	789	0.083	789	0.052	789	0.037	789	0.031	789	0.03		29.1	-0.00012194	29.1	-0.0001611	29.1	-0.0002376	29.1	-0.0002465	29.1	-0.0002082	29.1	-0.000255	29.1	-0.00023751	29.1	-0.000952	29.1	-0.00152						6.64978	2245.25
-0.44	-0.0004531	-0.44	-0.00122			790	0.033	790	0.036	790	0.052	790	0.057	790	0.082	790	0.051	790	0.037	790	0.031	790	0.03		29.2	-0.00012128	29.2	-0.0001628	29.2	-0.0002357	29.2	-0.00024656	29.2	-0.0002082	29.2	-0.0002548	29.2	-0.00023748	29.2	-0.000953	29.2	-0.00152						6.65008	2263.8
-0.439	-0.0004459	-0.439	-0.0012			791	0.032	791	0.036	791	0.052	791	0.056	791	0.081	791	0.051	791	0.036	791	0.031	791	0.03		29.3	-0.00012122	29.3	-0.000164	29.3	-0.0002346	29.3	-0.00024649	29.3	-0.0002084	29.3	-0.0002547	29.3	-0.00023731	29.3	-0.000952	29.3	-0.00152						6.65038	2248.4
-0.438	-0.0004394	-0.438	-0.00119			792	0.032	792	0.035	792	0.051	792	0.055	792	0.079	792	0.05	792	0.036	792	0.03	792	0.029		29.4	-0.00012044	29.4	-0.0001622	29.4	-0.0002361	29.4	-0.00024643	29.4	-0.0002083	29.4	-0.0002549	29.4	-0.00023719	29.4	-0.000951	29.4	-0.00152						6.65069	2217.6
-0.437	-0.0004359	-0.437	-0.00117			793	0.031	793	0.035	793	0.051	793	0.055	793	0.078	793	0.049	793	0.035	793	0.03	793	0.029		29.5	-0.00012126	29.5	-0.0001635	29.5	-0.0002347	29.5	-0.00024624	29.5	-0.0002083	29.5	-0.0002548	29.5	-0.00023719	29.5	-0.000954	29.5	-0.00152						6.65099	2177.7
-0.436	-0.0004295	-0.436	-0.00116			794	0.031	794	0.035	794	0.05	794	0.054	794	0.077	794	0.049	794	0.035	794	0.03	794	0.029		29.6	-0.00012211	29.6	-0.0001615	29.6	-0.0002357	29.6	-0.00024609	29.6	-0.0002084	29.6	-0.0002547	29.6	-0.00023699	29.6	-0.000953	29.6	-0.00152						6.65129	2199.4
-0.435	-0.0004232	-0.435	-0.00114			795	0.031	795	0.034	795	0.05	795	0.053	795	0.076	795	0.048	795	0.034	795	0.029	795	0.029		29.7	-0.00012207	29.7	-0.0001613	29.7	-0.0002386	29.7	-0.00024598	29.7	-0.0002085	29.7	-0.0002544	29.7	-0.00023723	29.7	-0.000951	29.7	-0.00152						6.65159	2204.65
-0.434	-0.0004161	-0.434	-0.00112			796	0.031	796	0.034	796	0.049	796	0.052	796	0.075	796	0.047	796	0.034	796	0.029	796	0.028		29.8	-0.00012492	29.8	-0.0001628	29.8	-0.000235	29.8	-0.0002457	29.8	-0.0002085	29.8	-0.0002544	29.8	-0.00023739	29.8	-0.000952	29.8	-0.00152						6.6519	2252.6
-0.433	-0.0004097	-0.433	-0.00111			797	0.03	797	0.034	797	0.049	797	0.052	797	0.074	797	0.047	797	0.034	797	0.029	797	0.028		29.9	-0.00012344	29.9	-0.0001589	29.9	-0.0002328	29.9	-0.00024544	29.9	-0.0002087	29.9	-0.0002545	29.9	-0.00023748	29.9	-0.000954	29.9	-0.00152						6.6522	2260.65
-0.432	-0.0004032	-0.432	-0.00109			798	0.03	798	0.034	798	0.048	798	0.051	798	0.074	798	0.046	798	0.033	798	0.029	798	0.028		30	-0.00012331	30	-0.0001559	30	-0.0002317	30	-0.00024532	30	-0.0002087	30	-0.0002545	30	-0.00023765	30	-0.000954	30	-0.00152						6.6525	2220.4
-0.431	-0.0003977	-0.431	-0.00108			799	0.03	799	0.033	799	0.048	799	0.05	799	0.073	799	0.045	799	0.033	799	0.029	799	0.028		30.1	-0.00012432	30.1	-0.0001568	30.1	-0.0002316	30.1	-0.00024523	30.1	-0.0002086	30.1	-0.0002544	30.1	-0.00023781	30.1	-0.000952	30.1	-0.00152						6.65281	2247.7
-0.43	-0.000392	-0.43	-0.00107			800	0.03	800	0.033	800	0.047	800	0.049	800	0.071	800	0.045	800	0.032	800	0.028	800	0.027		30.2	-0.00012309	30.2	-0.0001541	30.2	-0.0002308	30.2	-0.00024504	30.2	-0.0002088	30.2	-0.0002543	30.2	-0.00023791	30.2	-0.000952	30.2	-0.00152						6.65311	2273.95
-0.429	-0.0003846	-0.429	-0.00105																						30.3	-0.00012476	30.3	-0.0001532	30.3	-0.0002392	30.3	-0.00024487	30.3	-0.0002087	30.3	-0.0002544	30.3	-0.00023801	30.3	-0.000954	30.3	-0.00152						6.65341	2279.2
-0.428	-0.0003807	-0.428	-0.00104																						30.4	-0.00012342	30.4	-0.0001524	30.4	-0.0002352	30.4	-0.00024474	30.4	-0.0002086	30.4	-0.0002542	30.4	-0.00023823	30.4	-0.000953	30.4	-0.00152						6.65371	2232.3
-0.427	-0.0003742	-0.427	-0.00102																						30.5	-0.00012227	30.5	-0.0001522	30.5	-0.0002339	30.5	-0.0002447	30.5	-0.0002088	30.5	-0.0002542	30.5	-0.00023816	30.5	-0.000953	30.5	-0.00152						6.65402	2253.3
-0.426	-0.0003686	-0.426	-0.00101																						30.6	-0.00012228	30.6	-0.0001559	30.6	-0.0002329	30.6	-0.00024469	30.6	-0.0002088	30.6	-0.0002544	30.6	-0.0002381	30.6	-0.000954	30.6	-0.00152						6.65432	2273.95
-0.425	-0.0003634	-0.425	-0.0009959																						30.7	-0.00012418	30.7	-0.0001513	30.7	-0.0002343	30.7	-0.00024466	30.7	-0.000209	30.7	-0.0002544	30.7	-0.00023804	30.7	-0.000955	30.7	-0.00152						6.65462	2307.9
-0.424	-0.0003591	-0.424	-0.0009822																						30.8	-0.00012536	30.8	-0.0001511	30.8	-0.0002338	30.8	-0.00024458	30.8	-0.0002089	30.8	-0.0002546	30.8	-0.00023814	30.8	-0.000953	30.8	-0.00152						6.65492	2290.4
-0.423	-0.0003529	-0.423	-0.0009683																						30.9	-0.00012326	30.9	-0.0001527	30.9	-0.000233	30.9	-0.00024441	30.9	-0.0002091	30.9	-0.0002552	30.9	-0.00023809	30.9	-0.000953	30.9	-0.00152						6.65523	2259.25
-0.422	-0.0003485	-0.422	-0.0009548																						31	-0.0001256	31	-0.0001534	31	-0.0002308	31	-0.00024428	31	-0.0002091	31	-0.0002558	31	-0.00023782	31	-0.000954	31	-0.00152						6.65553	2211.3
-0.421	-0.000343	-0.421	-0.0009418																						31.1	-0.00012437	31.1	-0.000151	31.1	-0.0002317	31.1	-0.00024418	31.1	-0.0002091	31.1	-0.0002551	31.1	-0.00023788	31.1	-0.000955	31.1	-0.00152						6.65583	2142.7
-0.42	-0.0003378	-0.42	-0.0009296																						31.2	-0.00012414	31.2	-0.0001588	31.2	-0.0002322	31.2	-0.00024402	31.2	-0.0002091	31.2	-0.0002553	31.2	-0.00023769	31.2	-0.000954	31.2	-0.00152						6.65614	2159.15
-0.419	-0.0003352	-0.419	-0.0009162																						31.3	-0.00012391	31.3	-0.000163	31.3	-0.0002319	31.3	-0.00024401	31.3	-0.0002092	31.3	-0.0002545	31.3	-0.00023772	31.3	-0.000953	31.3	-0.00152						6.65644	2142.35
-0.418	-0.0003284	-0.418	-0.0009037																						31.4	-0.00012292	31.4	-0.000163	31.4	-0.0002319	31.4	-0.00024402	31.4	-0.0002092	31.4	-0.0002551	31.4	-0.00023761	31.4	-0.000955	31.4	-0.00152						6.65674	2105.6
-0.417	-0.0003236	-0.417	-0.0008933																						31.5	-0.00012317	31.5	-0.0001677	31.5	-0.0002334	31.5	-0.00024401	31.5	-0.0002093	31.5	-0.0002544	31.5	-0.00023757	31.5	-0.000954	31.5	-0.00152						6.65704	2140.25
-0.416	-0.0003178	-0.416	-0.0008796																						31.6	-0.00012164	31.6	-0.0001658	31.6	-0.000234	31.6	-0.00024388	31.6	-0.0002094	31.6	-0.0002545	31.6	-0.00023755	31.6	-0.000953	31.6	-0.00152						6.65735	2200.1
-0.415	-0.0003121	-0.415	-0.0008668																						31.7	-0.00012105	31.7	-0.0001698	31.7	-0.0002388	31.7	-0.000244	31.7	-0.0002093	31.7	-0.0002547	31.7	-0.00023772	31.7	-0.000951	31.7	-0.00152						6.65765	2184.35
-0.414	-0.0003063	-0.414	-0.0008551																						31.8	-0.00012207	31.8	-0.000169	31.8	-0.0002383	31.8	-0.00024388	31.8	-0.0002094	31.8	-0.0002548	31.8	-0.00023783	31.8	-0.000954	31.8	-0.00152						6.65795	2193.1
-0.413	-0.0003022	-0.413	-0.0008427																						31.9	-0.00012306	31.9	-0.0001669	31.9	-0.0002365	31.9	-0.00024404	31.9	-0.0002095	31.9	-0.0002545	31.9	-0.00023804	31.9	-0.000953	31.9	-0.00152						6.65825	2178.75
-0.412	-0.0002966	-0.412	-0.000831																						32	-0.00012389	32	-0.0001656	32	-0.0002335	32	-0.00024395	32	-0.0002096	32	-0.0002547	32	-0.00023817	32	-0.000952	32	-0.00152						6.65856	2159.5
-0.411	-0.0002921	-0.411	-0.000819																						32.1	-0.00012249	32.1	-0.0001617	32.1	-0.0002324	32.1	-0.00024409	32.1	-0.0002095	32.1	-0.0002546	32.1	-0.00023828	32.1	-0.000954	32.1	-0.00152						6.65886	2125.2
-0.41	-0.0002877	-0.41	-0.0008075																						32.2	-0.00012229	32.2	-0.0001595	32.2	-0.0002315	32.2	-0.00024409	32.2	-0.0002097	32.2	-0.000255	32.2	-0.00023838	32.2	-0.000955	32.2	-0.00152						6.65916	2173.85
-0.409	-0.0002827	-0.409	-0.0007956																						32.3	-0.00012164	32.3	-0.0001631	32.3	-0.0002325	32.3	-0.00024425	32.3	-0.0002097	32.3	-0.0002551	32.3	-0.00023843	32.3	-0.000951	32.3	-0.00152						6.65946	2192.05
-0.408	-0.0002777	-0.408	-0.0007849																						32.4	-0.00012124	32.4	-0.0001593	32.4	-0.0002364	32.4	-0.00024451	32.4	-0.0002098	32.4	-0.0002552	32.4	-0.00023852	32.4	-0.000952	32.4	-0.00152						6.65977	2149.7
-0.407	-0.0002728	-0.407	-0.0007735																						32.5	-0.00012159	32.5	-0.0001565	32.5	-0.0002364	32.5	-0.00024484	32.5	-0.0002098	32.5	-0.0002546	32.5	-0.00023856	32.5	-0.000954	32.5	-0.00152						6.66007	2159.5
-0.406	-0.0002677	-0.406	-0.0007627																						32.6	-0.00012127	32.6	-0.0001556	32.6	-0.0002354	32.6	-0.00024509	32.6	-0.0002098	32.6	-0.0002546	32.6	-0.00023862	32.6	-0.000954	32.6	-0.00152						6.66037	2185.05
-0.405	-0.0002627	-0.405	-0.0007523																						32.7	-0.00012045	32.7	-0.000153	32.7	-0.0002353	32.7	-0.00024533	32.7	-0.0002098	32.7	-0.0002545	32.7	-0.00023854	32.7	-0.000952	32.7	-0.00152						6.66068	2169.3
-0.404	-0.0002579	-0.404	-0.0007411																						32.8	-0.00011955	32.8	-0.0001523	32.8	-0.0002334	32.8	-0.00024542	32.8	-0.0002101	32.8	-0.0002548	32.8	-0.00023844	32.8	-0.000953	32.8	-0.00152						6.66098	2140.6
-0.403	-0.0002559	-0.403	-0.0007298																						32.9	-0.00011867	32.9	-0.0001487	32.9	-0.0002337	32.9	-0.00024552	32.9	-0.0002101	32.9	-0.0002536	32.9	-0.00023824	32.9	-0.000954	32.9	-0.00152						6.66128	2146.2
-0.402	-0.0002507	-0.402	-0.0007207																						33	-0.00012221	33	-0.0001505	33	-0.0002307	33	-0.00024545	33	-0.00021	33	-0.000255	33	-0.000238	33	-0.000952	33	-0.00152						6.66158	2166.15
-0.401	-0.0002458	-0.401	-0.0007096																						33.1	-0.00012073	33.1	-0.0001508	33.1	-0.0002289	33.1	-0.00024554	33.1	-0.0002101	33.1	-0.0002549	33.1	-0.00023771	33.1	-0.00095	33.1	-0.00152						6.66189	2176.65
-0.4	-0.0002412	-0.4	-0.0006997																						33.2	-0.00011994	33.2	-0.0001483	33.2	-0.0002306	33.2	-0.0002455	33.2	-0.0002101	33.2	-0.0002547	33.2	-0.00023748	33.2	-0.000952	33.2	-0.00152						6.66219	2143.4
-0.399	-0.0002364	-0.399	-0.0006899																						33.3	-0.00012166	33.3	-0.0001533	33.3	-0.0002308	33.3	-0.00024552	33.3	-0.0002101	33.3	-0.0002549	33.3	-0.00023717	33.3	-0.000954	33.3	-0.00152						6.66249	2152.85
-0.398	-0.0002317	-0.398	-0.0006792																						33.4	-0.00011809	33.4	-0.0001527	33.4	-0.0002302	33.4	-0.0002455	33.4	-0.0002103	33.4	-0.0002557	33.4	-0.00023699	33.4	-0.00095	33.4	-0.00152						6.66279	2142.35
-0.397	-0.0002269	-0.397	-0.0006698																						33.5	-0.00011859	33.5	-0.0001579	33.5	-0.0002309	33.5	-0.00024559	33.5	-0.0002103	33.5	-0.0002553	33.5	-0.00023689	33.5	-0.000952	33.5	-0.00152						6.6631	2146.9
-0.396	-0.0002226	-0.396	-0.0006602																						33.6	-0.00011694	33.6	-0.0001552	33.6	-0.0002325	33.6	-0.00024552	33.6	-0.0002105	33.6	-0.000255	33.6	-0.00023688	33.6	-0.000953	33.6	-0.00152						6.6634	2168.25
-0.395	-0.0002182	-0.395	-0.0006506																						33.7	-0.0001163	33.7	-0.0001533	33.7	-0.0002367	33.7	-0.00024571	33.7	-0.0002104	33.7	-0.0002552	33.7	-0.000237	33.7	-0.000953	33.7	-0.00152						6.6637	2150.75
-0.394	-0.0002139	-0.394	-0.0006406																						33.8	-0.00011554	33.8	-0.0001492	33.8	-0.000233	33.8	-0.00024583	33.8	-0.0002104	33.8	-0.000255	33.8	-0.00023689	33.8	-0.00095	33.8	-0.00152						6.66401	2156
-0.393	-0.0002102	-0.393	-0.0006316																						33.9	-0.00011826	33.9	-0.0001473	33.9	-0.0002307	33.9	-0.00024603	33.9	-0.0002106	33.9	-0.0002546	33.9	-0.00023722	33.9	-0.000951	33.9	-0.00152						6.66431	2163.35
-0.392	-0.0002063	-0.392	-0.000623																						34	-0.00011812	34	-0.0001462	34	-0.0002293	34	-0.00024607	34	-0.0002106	34	-0.0002551	34	-0.00023728	34	-0.000953	34	-0.00152						6.66461	2184.7
-0.391	-0.0002027	-0.391	-0.0006132																						34.1	-0.00011755	34.1	-0.0001519	34.1	-0.000229	34.1	-0.00024608	34.1	-0.0002105	34.1	-0.0002548	34.1	-0.00023752	34.1	-0.000952	34.1	-0.00152						6.66491	2188.9
-0.39	-0.0001995	-0.39	-0.0006047																						34.2	-0.000119	34.2	-0.0001525	34.2	-0.0002287	34.2	-0.00024598	34.2	-0.0002108	34.2	-0.0002547	34.2	-0.00023763	34.2	-0.000951	34.2	-0.00152						6.66522	2163.7
-0.389	-0.0001973	-0.389	-0.000596																						34.3	-0.00011965	34.3	-0.000153	34.3	-0.0002299	34.3	-0.00024606	34.3	-0.0002107	34.3	-0.0002543	34.3	-0.00023779	34.3	-0.000952	34.3	-0.00152						6.66552	2156.7
-0.388	-0.000194	-0.388	-0.0005873																						34.4	-0.00012057	34.4	-0.0001565	34.4	-0.000233	34.4	-0.00024609	34.4	-0.0002108	34.4	-0.0002547	34.4	-0.00023777	34.4	-0.000954	34.4	-0.00152						6.66582	2153.2
-0.387	-0.0001911	-0.387	-0.0005784																						34.5	-0.00012168	34.5	-0.0001586	34.5	-0.0002314	34.5	-0.00024605	34.5	-0.0002108	34.5	-0.0002543	34.5	-0.00023778	34.5	-0.000952	34.5	-0.00152						6.66612	2153.9
-0.386	-0.0001881	-0.386	-0.0005709																						34.6	-0.00012238	34.6	-0.000156	34.6	-0.0002317	34.6	-0.00024617	34.6	-0.0002109	34.6	-0.0002543	34.6	-0.00023763	34.6	-0.00095	34.6	-0.00152						6.66643	2193.45
-0.385	-0.0001852	-0.385	-0.0005611																						34.7	-0.00012282	34.7	-0.0001542	34.7	-0.0002316	34.7	-0.00024606	34.7	-0.0002108	34.7	-0.0002543	34.7	-0.0002376	34.7	-0.000952	34.7	-0.00152						6.66673	2194.5
-0.384	-0.0001835	-0.384	-0.0005519																						34.8	-0.00012108	34.8	-0.0001562	34.8	-0.0002291	34.8	-0.00024611	34.8	-0.000211	34.8	-0.0002541	34.8	-0.00023755	34.8	-0.000953	34.8	-0.00152						6.66703	2173.5
-0.383	-0.0001808	-0.383	-0.0005448																						34.9	-0.0001218	34.9	-0.0001542	34.9	-0.0002281	34.9	-0.00024622	34.9	-0.0002109	34.9	-0.0002542	34.9	-0.00023752	34.9	-0.000951	34.9	-0.00152						6.66733	2148.3
-0.382	-0.0001768	-0.382	-0.0005355																						35	-0.0001221	35	-0.0001511	35	-0.0002279	35	-0.00024604	35	-0.0002109	35	-0.0002541	35	-0.00023722	35	-0.00095	35	-0.00152						6.66764	2157.05
-0.381	-0.0001732	-0.381	-0.0005273																						35.1	-0.00012148	35.1	-0.0001515	35.1	-0.0002286	35.1	-0.00024579	35.1	-0.000211	35.1	-0.0002539	35.1	-0.00023704	35.1	-0.000952	35.1	-0.00152						6.66794	2188.2
-0.38	-0.0001707	-0.38	-0.0005193																						35.2	-0.00012148	35.2	-0.0001502	35.2	-0.0002322	35.2	-0.00024552	35.2	-0.0002111	35.2	-0.0002535	35.2	-0.00023725	35.2	-0.000951	35.2	-0.00152						6.66824	2173.85
-0.379	-0.0001665	-0.379	-0.0005117																						35.3	-0.000123	35.3	-0.0001515	35.3	-0.0002309	35.3	-0.00024518	35.3	-0.0002112	35.3	-0.0002535	35.3	-0.00023719	35.3	-0.000951	35.3	-0.00152						6.66855	2154.25
-0.378	-0.0001633	-0.378	-0.000505																						35.4	-0.00012256	35.4	-0.0001501	35.4	-0.0002294	35.4	-0.00024498	35.4	-0.0002111	35.4	-0.0002532	35.4	-0.00023729	35.4	-0.000951	35.4	-0.00152						6.66885	2171.4
-0.377	-0.0001596	-0.377	-0.0004967																						35.5	-0.00012224	35.5	-0.0001467	35.5	-0.0002273	35.5	-0.00024471	35.5	-0.0002111	35.5	-0.0002535	35.5	-0.00023744	35.5	-0.000954	35.5	-0.00152						6.66915	2183.65
-0.376	-0.0001576	-0.376	-0.0004897																						35.6	-0.00011995	35.6	-0.0001499	35.6	-0.0002287	35.6	-0.00024443	35.6	-0.0002113	35.6	-0.0002535	35.6	-0.00023759	35.6	-0.000952	35.6	-0.00152						6.66945	2178.4
-0.375	-0.0001544	-0.375	-0.0004821																						35.7	-0.00012132	35.7	-0.0001536	35.7	-0.0002289	35.7	-0.00024406	35.7	-0.0002113	35.7	-0.0002533	35.7	-0.00023755	35.7	-0.000951	35.7	-0.00152						6.66976	2145.85
-0.374	-0.0001516	-0.374	-0.0004744																						35.8	-0.00012062	35.8	-0.0001512	35.8	-0.0002318	35.8	-0.0002439	35.8	-0.0002116	35.8	-0.0002531	35.8	-0.00023771	35.8	-0.000952	35.8	-0.00152						6.67006	2140.6
-0.373	-0.000148	-0.373	-0.0004668																						35.9	-0.00012138	35.9	-0.0001526	35.9	-0.0002293	35.9	-0.00024389	35.9	-0.0002115	35.9	-0.0002533	35.9	-0.00023795	35.9	-0.000953	35.9	-0.00152						6.67036	2174.55
-0.372	-0.0001448	-0.372	-0.0004606																						36	-0.00012411	36	-0.0001547	36	-0.0002282	36	-0.00024382	36	-0.0002116	36	-0.0002536	36	-0.00023782	36	-0.000952	36	-0.00152						6.67066	2149.35
-0.371	-0.0001432	-0.371	-0.000453																						36.1	-0.00012173	36.1	-0.0001574	36.1	-0.0002267	36.1	-0.00024371	36.1	-0.0002116	36.1	-0.0002532	36.1	-0.00023778	36.1	-0.000951	36.1	-0.00152						6.67097	2126.25
-0.37	-0.00014	-0.37	-0.0004456																						36.2	-0.00012047	36.2	-0.0001564	36.2	-0.0002282	36.2	-0.00024364	36.2	-0.0002116	36.2	-0.0002532	36.2	-0.00023779	36.2	-0.000952	36.2	-0.00152						6.67127	2107
-0.369	-0.0001374	-0.369	-0.0004382																						36.3	-0.00012126	36.3	-0.0001582	36.3	-0.0002281	36.3	-0.00024345	36.3	-0.0002119	36.3	-0.000253	36.3	-0.00023775	36.3	-0.000952	36.3	-0.00152						6.67157	2142.35
-0.368	-0.0001348	-0.368	-0.0004311																						36.4	-0.00011969	36.4	-0.000161	36.4	-0.0002304	36.4	-0.0002434	36.4	-0.000212	36.4	-0.0002531	36.4	-0.00023749	36.4	-0.00095	36.4	-0.00152						6.67188	2142.35
-0.367	-0.0001323	-0.367	-0.0004242																						36.5	-0.00012023	36.5	-0.0001604	36.5	-0.0002341	36.5	-0.00024333	36.5	-0.0002119	36.5	-0.0002537	36.5	-0.0002373	36.5	-0.000953	36.5	-0.00152						6.67218	2106.65
-0.366	-0.0001299	-0.366	-0.0004174																						36.6	-0.00012007	36.6	-0.0001592	36.6	-0.0002316	36.6	-0.00024333	36.6	-0.0002121	36.6	-0.0002534	36.6	-0.00023748	36.6	-0.000955	36.6	-0.00152						6.67248	2121
-0.365	-0.0001273	-0.365	-0.0004111																						36.7	-0.00011972	36.7	-0.0001616	36.7	-0.0002303	36.7	-0.00024327	36.7	-0.000212	36.7	-0.000254	36.7	-0.00023755	36.7	-0.000954	36.7	-0.00152						6.67278	2096.5
-0.364	-0.0001242	-0.364	-0.0004045																						36.8	-0.00011744	36.8	-0.000164	36.8	-0.0002288	36.8	-0.00024309	36.8	-0.0002118	36.8	-0.0002538	36.8	-0.00023759	36.8	-0.000951	36.8	-0.00152						6.67309	2071.3
-0.363	-0.000121	-0.363	-0.0003978																						36.9	-0.00011958	36.9	-0.0001603	36.9	-0.0002317	36.9	-0.00024297	36.9	-0.0002123	36.9	-0.0002539	36.9	-0.00023766	36.9	-0.000954	36.9	-0.00152						6.67339	2073.75
-0.362	-0.0001191	-0.362	-0.0003917																						37	-0.00012113	37	-0.0001588	37	-0.0002328	37	-0.00024278	37	-0.0002123	37	-0.0002538	37	-0.00023765	37	-0.000956	37	-0.00152						6.67369	2095.45
-0.361	-0.000116	-0.361	-0.000386																						37.1	-0.00011952	37.1	-0.0001656	37.1	-0.0002306	37.1	-0.00024274	37.1	-0.0002123	37.1	-0.0002536	37.1	-0.00023777	37.1	-0.000953	37.1	-0.00152						6.67399	2100
-0.36	-0.0001135	-0.36	-0.0003796																						37.2	-0.00012121	37.2	-0.0001643	37.2	-0.0002327	37.2	-0.00024258	37.2	-0.0002123	37.2	-0.0002537	37.2	-0.00023797	37.2	-0.000952	37.2	-0.00152						6.6743	2142.7
-0.359	-0.0001107	-0.359	-0.0003734																						37.3	-0.0001194	37.3	-0.0001645	37.3	-0.0002324	37.3	-0.00024258	37.3	-0.0002124	37.3	-0.0002537	37.3	-0.00023789	37.3	-0.000953	37.3	-0.00152						6.6746	2146.55
-0.358	-0.0001075	-0.358	-0.0003689																						37.4	-0.00012164	37.4	-0.0001691	37.4	-0.00023	37.4	-0.00024231	37.4	-0.0002125	37.4	-0.0002535	37.4	-0.00023791	37.4	-0.000954	37.4	-0.00152						6.6749	2123.8
-0.357	-0.0001056	-0.357	-0.0003634																						37.5	-0.00012036	37.5	-0.0001688	37.5	-0.0002275	37.5	-0.00024205	37.5	-0.0002125	37.5	-0.0002536	37.5	-0.00023767	37.5	-0.000952	37.5	-0.00152						6.6752	2109.45
-0.356	-0.0001027	-0.356	-0.0003573																						37.6	-0.00012064	37.6	-0.0001694	37.6	-0.0002304	37.6	-0.00024183	37.6	-0.0002125	37.6	-0.0002533	37.6	-0.00023783	37.6	-0.000951	37.6	-0.00152						6.67551	2140.6
-0.355	-0.0001005	-0.355	-0.0003508																						37.7	-0.00011952	37.7	-0.0001687	37.7	-0.0002298	37.7	-0.00024161	37.7	-0.0002125	37.7	-0.0002532	37.7	-0.00023775	37.7	-0.000954	37.7	-0.00152						6.67581	2161.95
-0.354	-9.902e-05	-0.354	-0.0003439																						37.8	-0.00011963	37.8	-0.0001688	37.8	-0.0002314	37.8	-0.00024123	37.8	-0.0002127	37.8	-0.0002532	37.8	-0.00023768	37.8	-0.000954	37.8	-0.00152						6.67611	2178.4
-0.353	-9.73e-05	-0.353	-0.0003404																						37.9	-0.0001193	37.9	-0.0001659	37.9	-0.0002362	37.9	-0.00024112	37.9	-0.0002127	37.9	-0.0002528	37.9	-0.00023771	37.9	-0.000952	37.9	-0.00152						6.67642	2169.3
-0.352	-9.601e-05	-0.352	-0.0003343																						38	-0.0001204	38	-0.0001668	38	-0.0002372	38	-0.00024101	38	-0.0002128	38	-0.0002531	38	-0.0002376	38	-0.000952	38	-0.00152						6.67672	2153.2
-0.351	-9.463e-05	-0.351	-0.0003275																						38.1	-0.00011896	38.1	-0.0001692	38.1	-0.0002341	38.1	-0.0002411	38.1	-0.0002129	38.1	-0.0002527	38.1	-0.00023767	38.1	-0.000953	38.1	-0.00152						6.67702	2139.2
-0.35	-9.234e-05	-0.35	-0.0003211																						38.2	-0.00011724	38.2	-0.0001708	38.2	-0.0002327	38.2	-0.00024121	38.2	-0.000213	38.2	-0.0002527	38.2	-0.0002378	38.2	-0.000953	38.2	-0.00152						6.67732	2140.95
-0.349	-9.039e-05	-0.349	-0.0003163																						38.3	-0.00011686	38.3	-0.0001689	38.3	-0.0002314	38.3	-0.00024139	38.3	-0.0002129	38.3	-0.0002535	38.3	-0.00023794	38.3	-0.000951	38.3	-0.00152						6.67763	2171.75
-0.348	-8.951e-05	-0.348	-0.0003102																						38.4	-0.00011755	38.4	-0.0001654	38.4	-0.0002298	38.4	-0.00024166	38.4	-0.0002131	38.4	-0.0002531	38.4	-0.00023818	38.4	-0.000952	38.4	-0.00152						6.67793	2181.55
-0.347	-8.74e-05	-0.347	-0.0003046																						38.5	-0.00012178	38.5	-0.0001609	38.5	-0.0002303	38.5	-0.00024202	38.5	-0.0002131	38.5	-0.0002529	38.5	-0.00023834	38.5	-0.000954	38.5	-0.00152						6.67823	2168.6
-0.346	-8.591e-05	-0.346	-0.0002991																						38.6	-0.00012017	38.6	-0.0001681	38.6	-0.0002348	38.6	-0.00024219	38.6	-0.0002131	38.6	-0.0002532	38.6	-0.00023843	38.6	-0.000952	38.6	-0.00152						6.67853	2184
-0.345	-8.203e-05	-0.345	-0.0002938																						38.7	-0.00012018	38.7	-0.0001665	38.7	-0.0002345	38.7	-0.00024226	38.7	-0.0002131	38.7	-0.0002534	38.7	-0.00023837	38.7	-0.00095	38.7	-0.00152						6.67884	2135.7
-0.344	-7.985e-05	-0.344	-0.0002883																						38.8	-0.00011987	38.8	-0.0001631	38.8	-0.0002311	38.8	-0.0002421	38.8	-0.0002132	38.8	-0.0002528	38.8	-0.00023829	38.8	-0.000952	38.8	-0.00152						6.67914	2112.6
-0.343	-7.74e-05	-0.343	-0.0002831																						38.9	-0.00011959	38.9	-0.000162	38.9	-0.0002311	38.9	-0.00024198	38.9	-0.0002134	38.9	-0.000253	38.9	-0.00023838	38.9	-0.000953	38.9	-0.00152						6.67944	2093.35
-0.342	-7.583e-05	-0.342	-0.0002779																						39	-0.00011903	39	-0.0001593	39	-0.0002302	39	-0.00024178	39	-0.0002132	39	-0.000253	39	-0.00023832	39	-0.000951	39	-0.00152						6.67974	2107.35
-0.341	-7.439e-05	-0.341	-0.0002724																						39.1	-0.00011894	39.1	-0.0001548	39.1	-0.0002335	39.1	-0.00024178	39.1	-0.0002132	39.1	-0.0002528	39.1	-0.00023833	39.1	-0.00095	39.1	-0.00151						6.68005	2159.15
-0.34	-7.305e-05	-0.34	-0.0002676																						39.2	-0.00012115	39.2	-0.0001526	39.2	-0.0002318	39.2	-0.00024186	39.2	-0.0002134	39.2	-0.0002527	39.2	-0.00023823	39.2	-0.000955	39.2	-0.00151						6.68035	2150.05
-0.339	-7.164e-05	-0.339	-0.0002616																						39.3	-0.00012089	39.3	-0.0001569	39.3	-0.0002322	39.3	-0.00024193	39.3	-0.0002134	39.3	-0.0002536	39.3	-0.00023804	39.3	-0.000955	39.3	-0.00151						6.68065	2137.1
-0.338	-7.063e-05	-0.338	-0.0002572																						39.4	-0.00012025	39.4	-0.000163	39.4	-0.0002338	39.4	-0.00024165	39.4	-0.0002134	39.4	-0.0002531	39.4	-0.00023813	39.4	-0.00095	39.4	-0.00151						6.68096	2165.1
-0.337	-6.912e-05	-0.337	-0.0002519																						39.5	-0.00011863	39.5	-0.0001594	39.5	-0.0002339	39.5	-0.00024165	39.5	-0.0002136	39.5	-0.0002533	39.5	-0.00023828	39.5	-0.000951	39.5	-0.00151						6.68126	2183.3
-0.336	-6.736e-05	-0.336	-0.0002477																						39.6	-0.00011881	39.6	-0.0001564	39.6	-0.0002311	39.6	-0.00024139	39.6	-0.0002137	39.6	-0.0002534	39.6	-0.00023805	39.6	-0.000953	39.6	-0.00151						6.68156	2151.8
-0.335	-6.515e-05	-0.335	-0.0002428																						39.7	-0.00011955	39.7	-0.0001604	39.7	-0.0002304	39.7	-0.00024117	39.7	-0.0002136	39.7	-0.0002538	39.7	-0.00023793	39.7	-0.000952	39.7	-0.00151						6.68186	2171.05
-0.334	-6.267e-05	-0.334	-0.000239																						39.8	-0.00011978	39.8	-0.0001637	39.8	-0.0002294	39.8	-0.00024084	39.8	-0.0002136	39.8	-0.0002548	39.8	-0.00023783	39.8	-0.00095	39.8	-0.00151						6.68217	2187.85
-0.333	-6.025e-05	-0.333	-0.000234																						39.9	-0.00012298	39.9	-0.0001615	39.9	-0.0002283	39.9	-0.00024051	39.9	-0.0002137	39.9	-0.0002548	39.9	-0.00023796	39.9	-0.000951	39.9	-0.00151						6.68247	2196.25
-0.332	-5.766e-05	-0.332	-0.00023																						40	-0.0001239	40	-0.0001624	40	-0.0002309	40	-0.00024002	40	-0.0002138	40	-0.0002551	40	-0.00023809	40	-0.000954	40	-0.00151						6.68277	2199.4
-0.331	-5.514e-05	-0.331	-0.0002253																						40.1	-0.00012441	40.1	-0.0001675	40.1	-0.0002322	40.1	-0.00023979	40.1	-0.0002139	40.1	-0.000255	40.1	-0.00023809	40.1	-0.00095	40.1	-0.00151						6.68307	2176.65
-0.33	-5.337e-05	-0.33	-0.0002205																						40.2	-0.00012397	40.2	-0.0001712	40.2	-0.0002314	40.2	-0.00023956	40.2	-0.000214	40.2	-0.0002548	40.2	-0.00023817	40.2	-0.00095	40.2	-0.00151						6.68338	2185.4
-0.329	-5.087e-05	-0.329	-0.0002161																						40.3	-0.00012392	40.3	-0.0001645	40.3	-0.0002325	40.3	-0.00023946	40.3	-0.0002139	40.3	-0.0002553	40.3	-0.00023784	40.3	-0.000952	40.3	-0.00151						6.68368	2150.75
-0.328	-4.899e-05	-0.328	-0.0002117																						40.4	-0.00012226	40.4	-0.0001628	40.4	-0.0002368	40.4	-0.00023948	40.4	-0.0002139	40.4	-0.0002554	40.4	-0.0002378	40.4	-0.000953	40.4	-0.00151						6.68398	2164.4
-0.327	-4.824e-05	-0.327	-0.0002074																						40.5	-0.00012189	40.5	-0.0001682	40.5	-0.0002355	40.5	-0.00023947	40.5	-0.000214	40.5	-0.0002556	40.5	-0.00023768	40.5	-0.00095	40.5	-0.00151						6.68429	2166.15
-0.326	-4.76e-05	-0.326	-0.0002024																						40.6	-0.00012041	40.6	-0.0001736	40.6	-0.0002331	40.6	-0.0002396	40.6	-0.0002141	40.6	-0.0002555	40.6	-0.0002375	40.6	-0.00095	40.6	-0.00151						6.68459	2161.95
-0.325	-4.567e-05	-0.325	-0.0001984																						40.7	-0.00012017	40.7	-0.0001688	40.7	-0.0002304	40.7	-0.00023975	40.7	-0.000214	40.7	-0.0002553	40.7	-0.00023756	40.7	-0.000953	40.7	-0.00151						6.68489	2162.3
-0.324	-4.311e-05	-0.324	-0.0001951																						40.8	-0.00012232	40.8	-0.0001662	40.8	-0.0002312	40.8	-0.00023983	40.8	-0.0002143	40.8	-0.0002552	40.8	-0.00023744	40.8	-0.000952	40.8	-0.00151						6.68519	2137.1
-0.323	-4.025e-05	-0.323	-0.0001906																						40.9	-0.00012242	40.9	-0.0001635	40.9	-0.0002333	40.9	-0.00023978	40.9	-0.0002142	40.9	-0.0002548	40.9	-0.00023726	40.9	-0.00095	40.9	-0.00151						6.6855	2094.4
-0.322	-3.985e-05	-0.322	-0.0001862																						41	-0.00012192	41	-0.0001594	41	-0.0002314	41	-0.00023972	41	-0.0002146	41	-0.0002551	41	-0.00023713	41	-0.000951	41	-0.00151						6.6858	2077.25
-0.321	-3.791e-05	-0.321	-0.0001817																						41.1	-0.00012351	41.1	-0.0001584	41.1	-0.0002301	41.1	-0.00023968	41.1	-0.0002144	41.1	-0.000255	41.1	-0.00023731	41.1	-0.000953	41.1	-0.00151						6.6861	2091.25
-0.32	-3.622e-05	-0.32	-0.0001783																						41.2	-0.00012344	41.2	-0.0001599	41.2	-0.0002286	41.2	-0.00023955	41.2	-0.0002143	41.2	-0.0002551	41.2	-0.00023769	41.2	-0.000951	41.2	-0.00151						6.6864	2099.65
-0.319	-3.345e-05	-0.319	-0.0001738																						41.3	-0.0001237	41.3	-0.0001594	41.3	-0.0002309	41.3	-0.00023956	41.3	-0.0002145	41.3	-0.0002551	41.3	-0.00023762	41.3	-0.000949	41.3	-0.00151						6.68671	2137.8
-0.318	-3.274e-05	-0.318	-0.0001704																						41.4	-0.00012238	41.4	-0.0001603	41.4	-0.0002321	41.4	-0.00023954	41.4	-0.0002145	41.4	-0.0002548	41.4	-0.0002377	41.4	-0.000951	41.4	-0.00151						6.68701	2143.05
-0.317	-3.133e-05	-0.317	-0.0001662																						41.5	-0.0001205	41.5	-0.0001573	41.5	-0.0002315	41.5	-0.00023945	41.5	-0.0002145	41.5	-0.0002555	41.5	-0.00023764	41.5	-0.000953	41.5	-0.00151						6.68731	2095.1
-0.316	-3.004e-05	-0.316	-0.0001625																						41.6	-0.00011939	41.6	-0.0001546	41.6	-0.0002324	41.6	-0.00023921	41.6	-0.0002145	41.6	-0.0002558	41.6	-0.00023758	41.6	-0.000951	41.6	-0.00151						6.68761	2113.65
-0.315	-2.908e-05	-0.315	-0.0001591																						41.7	-0.00012006	41.7	-0.0001528	41.7	-0.0002315	41.7	-0.00023921	41.7	-0.0002148	41.7	-0.0002555	41.7	-0.00023739	41.7	-0.000948	41.7	-0.00151						6.68792	2127.3
-0.314	-2.88e-05	-0.314	-0.0001552																						41.8	-0.00011847	41.8	-0.000151	41.8	-0.0002322	41.8	-0.00023925	41.8	-0.0002147	41.8	-0.0002557	41.8	-0.00023731	41.8	-0.000952	41.8	-0.00151						6.68822	2134.3
-0.313	-2.751e-05	-0.313	-0.0001513																						41.9	-0.00011702	41.9	-0.0001516	41.9	-0.000232	41.9	-0.00023937	41.9	-0.0002147	41.9	-0.0002555	41.9	-0.00023727	41.9	-0.000952	41.9	-0.00151						6.68852	2105.6
-0.312	-2.556e-05	-0.312	-0.0001478																						42	-0.00011919	42	-0.0001549	42	-0.0002337	42	-0.00023935	42	-0.0002147	42	-0.0002554	42	-0.00023712	42	-0.000949	42	-0.00151						6.68883	2101.75
-0.311	-2.422e-05	-0.311	-0.0001455																						42.1	-0.00011967	42.1	-0.0001549	42.1	-0.0002313	42.1	-0.00023953	42.1	-0.0002148	42.1	-0.0002551	42.1	-0.00023708	42.1	-0.000949	42.1	-0.00151						6.68913	2101.4
-0.31	-2.224e-05	-0.31	-0.0001408																						42.2	-0.00011908	42.2	-0.0001522	42.2	-0.000229	42.2	-0.00023958	42.2	-0.0002149	42.2	-0.0002551	42.2	-0.00023695	42.2	-0.000952	42.2	-0.00151						6.68943	2077.95
-0.309	-2.042e-05	-0.309	-0.0001374																						42.3	-0.00011878	42.3	-0.0001555	42.3	-0.0002269	42.3	-0.00023972	42.3	-0.000215	42.3	-0.0002551	42.3	-0.00023662	42.3	-0.000952	42.3	-0.00151						6.68973	2080.4
-0.308	-1.888e-05	-0.308	-0.0001335																						42.4	-0.00011809	42.4	-0.0001642	42.4	-0.0002259	42.4	-0.0002397	42.4	-0.0002149	42.4	-0.0002554	42.4	-0.00023667	42.4	-0.000948	42.4	-0.00151						6.69004	2116.8
-0.307	-1.677e-05	-0.307	-0.00013																						42.5	-0.00011733	42.5	-0.0001645	42.5	-0.0002282	42.5	-0.00023943	42.5	-0.0002151	42.5	-0.0002551	42.5	-0.00023672	42.5	-0.000951	42.5	-0.00151						6.69034	2186.8
-0.306	-1.456e-05	-0.306	-0.0001262																						42.6	-0.00011706	42.6	-0.0001662	42.6	-0.000229	42.6	-0.00023939	42.6	-0.0002152	42.6	-0.0002551	42.6	-0.0002367	42.6	-0.000953	42.6	-0.00151						6.69064	2148.3
-0.305	-1.277e-05	-0.305	-0.0001228																						42.7	-0.0001169	42.7	-0.0001688	42.7	-0.0002334	42.7	-0.00023923	42.7	-0.0002151	42.7	-0.0002553	42.7	-0.00023661	42.7	-0.000951	42.7	-0.00151						6.69094	2121.35
-0.304	-1.02e-05	-0.304	-0.0001195																						42.8	-0.00011575	42.8	-0.0001682	42.8	-0.0002299	42.8	-0.00023909	42.8	-0.0002152	42.8	-0.0002556	42.8	-0.00023662	42.8	-0.000949	42.8	-0.00151						6.69125	2128
-0.303	-8.549e-06	-0.303	-0.000116																						42.9	-0.00011713	42.9	-0.0001643	42.9	-0.0002293	42.9	-0.00023922	42.9	-0.0002153	42.9	-0.0002556	42.9	-0.00023656	42.9	-0.000951	42.9	-0.00151						6.69155	2116.1
-0.302	-7.194e-06	-0.302	-0.0001135																						43	-0.00012059	43	-0.0001603	43	-0.0002293	43	-0.00023938	43	-0.0002152	43	-0.0002561	43	-0.00023646	43	-0.000953	43	-0.00151						6.69185	2100
-0.301	-6.508e-06	-0.301	-0.0001107																						43.1	-0.00012271	43.1	-0.0001594	43.1	-0.0002336	43.1	-0.00023951	43.1	-0.0002154	43.1	-0.0002558	43.1	-0.0002365	43.1	-0.00095	43.1	-0.00151						6.69216	2081.1
-0.3	-7.138e-06	-0.3	-0.0001077																						43.2	-0.0001208	43.2	-0.0001588	43.2	-0.0002318	43.2	-0.00023972	43.2	-0.0002154	43.2	-0.0002562	43.2	-0.00023677	43.2	-0.00095	43.2	-0.00151						6.69246	2123.1
-0.299	-5.657e-06	-0.299	-0.0001042																						43.3	-0.00011922	43.3	-0.000164	43.3	-0.0002296	43.3	-0.00023996	43.3	-0.0002155	43.3	-0.0002557	43.3	-0.00023674	43.3	-0.000952	43.3	-0.00151						6.69276	2113.65
-0.298	-4.27e-06	-0.298	-0.0001004																						43.4	-0.0001176	43.4	-0.0001624	43.4	-0.0002292	43.4	-0.00024011	43.4	-0.0002156	43.4	-0.0002555	43.4	-0.00023676	43.4	-0.000951	43.4	-0.00151						6.69306	2104.55
-0.297	-1.332e-06	-0.297	-9.783e-05																						43.5	-0.00011629	43.5	-0.0001609	43.5	-0.0002276	43.5	-0.00024008	43.5	-0.0002156	43.5	-0.0002561	43.5	-0.00023656	43.5	-0.000949	43.5	-0.00151						6.69337	2108.4
-0.296	7.17e-07	-0.296	-9.441e-05																						43.6	-0.00011964	43.6	-0.00016	43.6	-0.000227	43.6	-0.0002401	43.6	-0.0002157	43.6	-0.0002553	43.6	-0.00023655	43.6	-0.00095	43.6	-0.00151						6.69367	2108.05
-0.295	2.45e-06	-0.295	-9.159e-05																						43.7	-0.0001206	43.7	-0.0001589	43.7	-0.0002311	43.7	-0.00023984	43.7	-0.0002158	43.7	-0.0002554	43.7	-0.00023646	43.7	-0.000952	43.7	-0.00151						6.69397	2097.2
-0.294	4.097e-06	-0.294	-8.873e-05																						43.8	-0.00012205	43.8	-0.0001594	43.8	-0.0002297	43.8	-0.00023939	43.8	-0.0002158	43.8	-0.0002556	43.8	-0.00023643	43.8	-0.00095	43.8	-0.00151						6.69427	2069.9
-0.293	6.012e-06	-0.293	-8.576e-05																						43.9	-0.00012364	43.9	-0.0001601	43.9	-0.0002276	43.9	-0.00023912	43.9	-0.0002159	43.9	-0.0002549	43.9	-0.00023654	43.9	-0.000946	43.9	-0.00151						6.69458	2085.3
-0.292	7.162e-06	-0.292	-8.293e-05																						44	-0.00012311	44	-0.0001651	44	-0.0002261	44	-0.00023866	44	-0.0002158	44	-0.0002547	44	-0.00023646	44	-0.000952	44	-0.00151						6.69488	2086.7
-0.291	8.155e-06	-0.291	-7.982e-05																						44.1	-0.00012192	44.1	-0.0001657	44.1	-0.0002265	44.1	-0.00023839	44.1	-0.000216	44.1	-0.0002547	44.1	-0.00023627	44.1	-0.000953	44.1	-0.00151						6.69518	2100.7
-0.29	8.533e-06	-0.29	-7.688e-05																						44.2	-0.00012071	44.2	-0.0001627	44.2	-0.000225	44.2	-0.00023805	44.2	-0.000216	44.2	-0.0002546	44.2	-0.00023617	44.2	-0.000951	44.2	-0.00151						6.69548	2106.3
-0.289	8.966e-06	-0.289	-7.4e-05																						44.3	-0.00012319	44.3	-0.0001587	44.3	-0.0002259	44.3	-0.0002378	44.3	-0.0002159	44.3	-0.0002542	44.3	-0.00023618	44.3	-0.000949	44.3	-0.00151						6.69579	2083.55
-0.288	1.101e-05	-0.288	-7.143e-05																						44.4	-0.00012093	44.4	-0.0001538	44.4	-0.0002277	44.4	-0.00023746	44.4	-0.0002159	44.4	-0.0002545	44.4	-0.0002362	44.4	-0.00095	44.4	-0.00151						6.69609	2093.7
-0.287	1.328e-05	-0.287	-6.842e-05																						44.5	-0.00012032	44.5	-0.0001549	44.5	-0.0002266	44.5	-0.0002372	44.5	-0.0002161	44.5	-0.0002544	44.5	-0.00023627	44.5	-0.000951	44.5	-0.00151						6.69639	2133.25
-0.286	1.469e-05	-0.286	-6.585e-05																						44.6	-0.00011952	44.6	-0.0001647	44.6	-0.0002255	44.6	-0.00023705	44.6	-0.0002162	44.6	-0.0002546	44.6	-0.00023656	44.6	-0.00095	44.6	-0.00151						6.6967	2184
-0.285	1.659e-05	-0.285	-6.331e-05																						44.7	-0.0001179	44.7	-0.0001625	44.7	-0.0002255	44.7	-0.00023682	44.7	-0.0002162	44.7	-0.0002547	44.7	-0.00023657	44.7	-0.00095	44.7	-0.00151						6.697	2155.3
-0.284	1.831e-05	-0.284	-6.122e-05																						44.8	-0.00011819	44.8	-0.0001628	44.8	-0.0002256	44.8	-0.00023683	44.8	-0.0002162	44.8	-0.0002548	44.8	-0.00023634	44.8	-0.00095	44.8	-0.00151						6.6973	2111.2
-0.283	2.045e-05	-0.283	-5.879e-05																						44.9	-0.00011926	44.9	-0.0001605	44.9	-0.0002253	44.9	-0.00023678	44.9	-0.0002163	44.9	-0.0002549	44.9	-0.00023665	44.9	-0.00095	44.9	-0.00151						6.6976	2124.85
-0.282	2.043e-05	-0.282	-5.648e-05																						45	-0.00011824	45	-0.0001634	45	-0.0002257	45	-0.00023656	45	-0.0002164	45	-0.0002552	45	-0.00023677	45	-0.000948	45	-0.00151						6.69791	2116.1
-0.281	2.145e-05	-0.281	-5.362e-05																						45.1	-0.0001198	45.1	-0.0001605	45.1	-0.0002258	45.1	-0.00023629	45.1	-0.0002163	45.1	-0.000256	45.1	-0.00023687	45.1	-0.000949	45.1	-0.00151						6.69821	2084.6
-0.28	2.35e-05	-0.28	-5.106e-05																						45.2	-0.0001191	45.2	-0.0001561	45.2	-0.0002303	45.2	-0.00023619	45.2	-0.0002165	45.2	-0.0002553	45.2	-0.00023714	45.2	-0.000951	45.2	-0.00151						6.69851	2098.95
-0.279	2.651e-05	-0.279	-4.854e-05																						45.3	-0.00012016	45.3	-0.0001544	45.3	-0.0002287	45.3	-0.00023622	45.3	-0.0002165	45.3	-0.0002555	45.3	-0.00023733	45.3	-0.00095	45.3	-0.00151						6.69881	2103.15
-0.278	2.857e-05	-0.278	-4.681e-05																						45.4	-0.00012279	45.4	-0.0001533	45.4	-0.0002276	45.4	-0.00023627	45.4	-0.0002167	45.4	-0.0002554	45.4	-0.00023739	45.4	-0.000948	45.4	-0.00151						6.69912	2121.35
-0.277	2.94e-05	-0.277	-4.34e-05																						45.5	-0.00012066	45.5	-0.0001582	45.5	-0.0002258	45.5	-0.00023643	45.5	-0.0002168	45.5	-0.0002551	45.5	-0.0002375	45.5	-0.00095	45.5	-0.00151						6.69942	2105.95
-0.276	3.147e-05	-0.276	-4.129e-05																						45.6	-0.0001198	45.6	-0.000158	45.6	-0.0002285	45.6	-0.00023649	45.6	-0.0002167	45.6	-0.0002556	45.6	-0.00023764	45.6	-0.000952	45.6	-0.00151						6.69972	2065.35
-0.275	3.364e-05	-0.275	-3.877e-05																						45.7	-0.00011928	45.7	-0.0001614	45.7	-0.0002267	45.7	-0.00023601	45.7	-0.0002167	45.7	-0.0002554	45.7	-0.00023772	45.7	-0.000948	45.7	-0.00151						6.70003	2068.15
-0.274	3.582e-05	-0.274	-3.623e-05																						45.8	-0.00012183	45.8	-0.0001582	45.8	-0.000225	45.8	-0.00023606	45.8	-0.0002167	45.8	-0.0002552	45.8	-0.00023781	45.8	-0.000949	45.8	-0.00151						6.70033	2058.35
-0.273	3.605e-05	-0.273	-3.329e-05																						45.9	-0.00012141	45.9	-0.0001585	45.9	-0.0002252	45.9	-0.00023604	45.9	-0.0002168	45.9	-0.0002551	45.9	-0.00023781	45.9	-0.000948	45.9	-0.00151						6.70063	2066.4
-0.272	3.753e-05	-0.272	-3.103e-05																						46	-0.00012038	46	-0.0001587	46	-0.0002256	46	-0.00023622	46	-0.0002166	46	-0.0002558	46	-0.00023771	46	-0.00095	46	-0.00151						6.70093	2088.8
-0.271	3.865e-05	-0.271	-2.907e-05																						46.1	-0.00011853	46.1	-0.0001625	46.1	-0.0002257	46.1	-0.00023601	46.1	-0.0002169	46.1	-0.0002564	46.1	-0.00023754	46.1	-0.000948	46.1	-0.00151						6.70124	2083.9
-0.27	4.159e-05	-0.27	-2.662e-05																						46.2	-0.00011887	46.2	-0.0001583	46.2	-0.0002286	46.2	-0.00023594	46.2	-0.0002169	46.2	-0.0002558	46.2	-0.00023761	46.2	-0.000949	46.2	-0.00151						6.70154	2109.8
-0.269	4.285e-05	-0.269	-2.464e-05																						46.3	-0.00011796	46.3	-0.0001561	46.3	-0.0002295	46.3	-0.0002359	46.3	-0.000217	46.3	-0.0002566	46.3	-0.00023757	46.3	-0.000951	46.3	-0.00151						6.70184	2053.45
-0.268	4.45e-05	-0.268	-2.181e-05																						46.4	-0.00011721	46.4	-0.0001552	46.4	-0.0002288	46.4	-0.00023559	46.4	-0.0002169	46.4	-0.0002564	46.4	-0.00023778	46.4	-0.000949	46.4	-0.00151						6.70214	2045.75
-0.267	4.663e-05	-0.267	-1.936e-05																						46.5	-0.00011689	46.5	-0.0001577	46.5	-0.0002264	46.5	-0.00023565	46.5	-0.0002169	46.5	-0.0002565	46.5	-0.00023783	46.5	-0.000948	46.5	-0.00151						6.70245	2080.75
-0.266	4.86e-05	-0.266	-1.649e-05																						46.6	-0.00011609	46.6	-0.0001544	46.6	-0.0002273	46.6	-0.00023562	46.6	-0.000217	46.6	-0.0002561	46.6	-0.00023774	46.6	-0.000949	46.6	-0.00151						6.70275	2071.65
-0.265	5.128e-05	-0.265	-1.419e-05																						46.7	-0.00011643	46.7	-0.0001532	46.7	-0.0002247	46.7	-0.00023524	46.7	-0.0002169	46.7	-0.0002562	46.7	-0.00023788	46.7	-0.00095	46.7	-0.00151						6.70305	2082.15
-0.264	5.311e-05	-0.264	-1.172e-05																						46.8	-0.00011536	46.8	-0.0001522	46.8	-0.0002234	46.8	-0.00023505	46.8	-0.0002172	46.8	-0.0002565	46.8	-0.00023791	46.8	-0.00095	46.8	-0.00151						6.70335	2096.85
-0.263	5.558e-05	-0.263	-1.062e-05																						46.9	-0.00011783	46.9	-0.0001514	46.9	-0.000226	46.9	-0.0002348	46.9	-0.0002171	46.9	-0.0002566	46.9	-0.00023768	46.9	-0.000949	46.9	-0.00151						6.70366	2093.7
-0.262	5.651e-05	-0.262	-1.036e-05																						47	-0.00011815	47	-0.0001501	47	-0.0002274	47	-0.00023459	47	-0.000217	47	-0.0002568	47	-0.00023753	47	-0.000948	47	-0.00151						6.70396	2064.3
-0.261	5.911e-05	-0.261	-7.272e-06																						47.1	-0.00011893	47.1	-0.0001481	47.1	-0.0002256	47.1	-0.00023436	47.1	-0.0002173	47.1	-0.0002566	47.1	-0.00023724	47.1	-0.00095	47.1	-0.00151						6.70426	2097.2
-0.26	6.078e-05	-0.26	-4.16e-06																						47.2	-0.00011735	47.2	-0.0001529	47.2	-0.0002264	47.2	-0.00023404	47.2	-0.0002172	47.2	-0.0002575	47.2	-0.00023707	47.2	-0.000949	47.2	-0.00151						6.70457	2150.4
-0.259	6.343e-05	-0.259	-2.836e-06																						47.3	-0.00011712	47.3	-0.000161	47.3	-0.000227	47.3	-0.0002338	47.3	-0.0002173	47.3	-0.0002566	47.3	-0.00023714	47.3	-0.000949	47.3	-0.00151						6.70487	2130.45
-0.258	6.513e-05	-0.258	5.988e-07																						47.4	-0.00011826	47.4	-0.000161	47.4	-0.0002254	47.4	-0.00023361	47.4	-0.0002172	47.4	-0.0002564	47.4	-0.00023716	47.4	-0.000951	47.4	-0.00151						6.70517	2063.6
-0.257	6.701e-05	-0.257	3.593e-06																						47.5	-0.00011944	47.5	-0.0001649	47.5	-0.0002268	47.5	-0.0002336	47.5	-0.0002174	47.5	-0.0002562	47.5	-0.0002372	47.5	-0.00095	47.5	-0.00151						6.70547	2060.1
-0.256	6.921e-05	-0.256	5.76e-06																						47.6	-0.00011802	47.6	-0.0001585	47.6	-0.0002292	47.6	-0.00023374	47.6	-0.0002174	47.6	-0.0002563	47.6	-0.00023708	47.6	-0.000948	47.6	-0.00151						6.70578	2058.7
-0.255	6.994e-05	-0.255	8.769e-06																						47.7	-0.00011885	47.7	-0.0001543	47.7	-0.0002263	47.7	-0.00023386	47.7	-0.0002173	47.7	-0.0002567	47.7	-0.00023696	47.7	-0.000948	47.7	-0.00151						6.70608	2069.55
-0.254	7.279e-05	-0.254	1.168e-05																						47.8	-0.00011865	47.8	-0.0001591	47.8	-0.0002245	47.8	-0.00023401	47.8	-0.0002176	47.8	-0.0002563	47.8	-0.00023689	47.8	-0.000951	47.8	-0.00151						6.70638	2068.5
-0.253	7.6e-05	-0.253	1.439e-05																						47.9	-0.00011807	47.9	-0.0001629	47.9	-0.0002234	47.9	-0.00023401	47.9	-0.0002175	47.9	-0.0002568	47.9	-0.00023681	47.9	-0.000949	47.9	-0.00151						6.70668	2049.95
-0.252	7.937e-05	-0.252	1.705e-05																						48	-0.00011904	48	-0.000164	48	-0.0002251	48	-0.00023406	48	-0.0002175	48	-0.0002561	48	-0.00023672	48	-0.000947	48	-0.00151						6.70699	2025.8
-0.251	8.196e-05	-0.251	1.977e-05																						48.1	-0.00011837	48.1	-0.0001637	48.1	-0.0002247	48.1	-0.00023412	48.1	-0.0002177	48.1	-0.0002561	48.1	-0.00023674	48.1	-0.00095	48.1	-0.00151						6.70729	2011.45
-0.25	8.43e-05	-0.25	2.227e-05																						48.2	-0.00011794	48.2	-0.0001646	48.2	-0.0002286	48.2	-0.00023415	48.2	-0.0002176	48.2	-0.0002558	48.2	-0.00023677	48.2	-0.000951	48.2	-0.00151						6.70759	2007.6
-0.249	8.667e-05	-0.249	2.539e-05																						48.3	-0.00011826	48.3	-0.0001626	48.3	-0.0002261	48.3	-0.00023412	48.3	-0.0002177	48.3	-0.0002558	48.3	-0.00023652	48.3	-0.000947	48.3	-0.00151						6.70789	2023.35
-0.248	8.897e-05	-0.248	2.784e-05																						48.4	-0.00012007	48.4	-0.0001593	48.4	-0.0002268	48.4	-0.00023425	48.4	-0.0002177	48.4	-0.0002555	48.4	-0.00023642	48.4	-0.000949	48.4	-0.00151						6.7082	2042.95
-0.247	9.163e-05	-0.247	3.044e-05																						48.5	-0.00011739	48.5	-0.00016	48.5	-0.0002264	48.5	-0.00023449	48.5	-0.0002178	48.5	-0.0002555	48.5	-0.00023614	48.5	-0.00095	48.5	-0.00151						6.7085	2101.75
-0.246	9.389e-05	-0.246	3.307e-05																						48.6	-0.00011741	48.6	-0.000163	48.6	-0.0002266	48.6	-0.00023469	48.6	-0.0002178	48.6	-0.0002552	48.6	-0.00023609	48.6	-0.000952	48.6	-0.00151						6.7088	2095.1
-0.245	9.656e-05	-0.245	3.525e-05																						48.7	-0.00011915	48.7	-0.0001649	48.7	-0.0002269	48.7	-0.00023496	48.7	-0.000218	48.7	-0.000255	48.7	-0.00023582	48.7	-0.000948	48.7	-0.00151						6.70911	2057.3
-0.244	9.765e-05	-0.244	3.616e-05																						48.8	-0.00012041	48.8	-0.0001621	48.8	-0.0002263	48.8	-0.00023515	48.8	-0.0002178	48.8	-0.0002546	48.8	-0.00023578	48.8	-0.000948	48.8	-0.00151						6.70941	2049.6
-0.243	0.0001008	-0.243	3.808e-05																						48.9	-0.00011926	48.9	-0.0001599	48.9	-0.0002265	48.9	-0.00023525	48.9	-0.000218	48.9	-0.0002546	48.9	-0.00023576	48.9	-0.000951	48.9	-0.00151						6.70971	2069.2
-0.242	0.0001038	-0.242	3.927e-05																						49	-0.00011928	49	-0.0001562	49	-0.0002266	49	-0.00023527	49	-0.0002181	49	-0.0002545	49	-0.00023561	49	-0.00095	49	-0.00151						6.71001	2072.35
-0.241	0.0001077	-0.241	4.051e-05																						49.1	-0.00012149	49.1	-0.0001516	49.1	-0.0002306	49.1	-0.0002352	49.1	-0.0002182	49.1	-0.0002546	49.1	-0.00023543	49.1	-0.000948	49.1	-0.00151						6.71032	2068.15
-0.24	0.0001104	-0.24	4.193e-05																						49.2	-0.00011903	49.2	-0.0001504	49.2	-0.0002275	49.2	-0.00023521	49.2	-0.0002182	49.2	-0.0002547	49.2	-0.00023527	49.2	-0.000947	49.2	-0.00151						6.71062	2025.8
-0.239	0.0001137	-0.239	4.341e-05																						49.3	-0.00011968	49.3	-0.0001582	49.3	-0.0002257	49.3	-0.0002353	49.3	-0.0002182	49.3	-0.000255	49.3	-0.00023524	49.3	-0.000952	49.3	-0.00151						6.71092	2012.15
-0.238	0.0001169	-0.238	4.519e-05																						49.4	-0.00011859	49.4	-0.0001563	49.4	-0.0002268	49.4	-0.00023529	49.4	-0.0002181	49.4	-0.0002539	49.4	-0.00023541	49.4	-0.00095	49.4	-0.00151						6.71122	2009.7
-0.237	0.0001206	-0.237	4.663e-05																						49.5	-0.00011864	49.5	-0.0001544	49.5	-0.0002274	49.5	-0.00023527	49.5	-0.0002186	49.5	-0.0002547	49.5	-0.00023532	49.5	-0.000949	49.5	-0.00151						6.71153	2016.7
-0.236	0.0001234	-0.236	4.924e-05																						49.6	-0.00011779	49.6	-0.0001528	49.6	-0.0002268	49.6	-0.00023524	49.6	-0.0002186	49.6	-0.0002552	49.6	-0.00023544	49.6	-0.000949	49.6	-0.00151						6.71183	2006.2
-0.235	0.0001265	-0.235	5.196e-05																						49.7	-0.00011744	49.7	-0.0001482	49.7	-0.000233	49.7	-0.00023524	49.7	-0.0002185	49.7	-0.0002557	49.7	-0.00023554	49.7	-0.00095	49.7	-0.00151						6.71213	2022.65
-0.234	0.0001302	-0.234	5.407e-05																						49.8	-0.00011746	49.8	-0.0001513	49.8	-0.0002289	49.8	-0.00023524	49.8	-0.0002187	49.8	-0.0002551	49.8	-0.00023554	49.8	-0.000949	49.8	-0.00151						6.71244	2061.85
-0.233	0.0001337	-0.233	5.678e-05																						49.9	-0.00011851	49.9	-0.0001506	49.9	-0.0002275	49.9	-0.00023532	49.9	-0.0002187	49.9	-0.000255	49.9	-0.0002356	49.9	-0.000947	49.9	-0.00151						6.71274	2089.85
-0.232	0.0001367	-0.232	5.949e-05																						50	-0.00011974	50	-0.0001521	50	-0.0002261	50	-0.00023534	50	-0.0002186	50	-0.0002551	50	-0.00023563	50	-0.00095	50	-0.00151						6.71304	2091.6
-0.231	0.0001397	-0.231	6.231e-05																						50.1	-0.00012405	50.1	-0.0001523	50.1	-0.0002276	50.1	-0.00023529	50.1	-0.0002186	50.1	-0.0002548	50.1	-0.00023577	50.1	-0.000949	50.1	-0.00151						6.71334	2097.9
-0.23	0.0001432	-0.23	6.477e-05																						50.2	-0.00012164	50.2	-0.0001533	50.2	-0.0002286	50.2	-0.0002353	50.2	-0.0002188	50.2	-0.0002545	50.2	-0.00023584	50.2	-0.000947	50.2	-0.00151						6.71365	2065.7
-0.229	0.0001461	-0.229	6.672e-05																						50.3	-0.00012129	50.3	-0.0001574	50.3	-0.0002311	50.3	-0.00023522	50.3	-0.0002189	50.3	-0.0002541	50.3	-0.00023602	50.3	-0.000946	50.3	-0.00151						6.71395	2037.7
-0.228	0.0001504	-0.228	6.987e-05																						50.4	-0.0001212	50.4	-0.0001527	50.4	-0.0002272	50.4	-0.00023501	50.4	-0.0002188	50.4	-0.000254	50.4	-0.0002361	50.4	-0.000952	50.4	-0.00151						6.71425	2083.2
-0.227	0.000154	-0.227	7.29e-05																						50.5	-0.00012282	50.5	-0.0001528	50.5	-0.0002255	50.5	-0.00023476	50.5	-0.0002187	50.5	-0.000254	50.5	-0.00023618	50.5	-0.000949	50.5	-0.00151						6.71455	2126.6
-0.226	0.000158	-0.226	7.602e-05																						50.6	-0.000142	50.6	-0.0001542	50.6	-0.000225	50.6	-0.00023459	50.6	-0.0002188	50.6	-0.0002539	50.6	-0.00023622	50.6	-0.000947	50.6	-0.00151						6.71486	2090.9
-0.225	0.0001618	-0.225	7.907e-05																						50.7	-0.00013733	50.7	-0.0001571	50.7	-0.0002264	50.7	-0.00023449	50.7	-0.0002187	50.7	-0.0002541	50.7	-0.00023633	50.7	-0.000948	50.7	-0.00151						6.71516	2064.65
-0.224	0.0001659	-0.224	8.205e-05																						50.8	-0.00013656	50.8	-0.0001575	50.8	-0.0002265	50.8	-0.00023467	50.8	-0.0002187	50.8	-0.0002541	50.8	-0.00023626	50.8	-0.00095	50.8	-0.00151						6.71546	2051.35
-0.223	0.0001695	-0.223	8.509e-05																						50.9	-0.00013772	50.9	-0.0001575	50.9	-0.0002262	50.9	-0.00023479	50.9	-0.0002189	50.9	-0.0002537	50.9	-0.00023673	50.9	-0.000949	50.9	-0.00151						6.71576	2065.7
-0.222	0.0001736	-0.222	8.776e-05																						51	-0.00014166	51	-0.0001555	51	-0.0002282	51	-0.00023477	51	-0.0002189	51	-0.0002535	51	-0.00023659	51	-0.000947	51	-0.00151						6.71607	2047.5
-0.221	0.0001775	-0.221	9.011e-05																						51.1	-0.00014228	51.1	-0.0001593	51.1	-0.0002267	51.1	-0.00023479	51.1	-0.0002189	51.1	-0.0002536	51.1	-0.0002367	51.1	-0.000948	51.1	-0.00151						6.71637	2039.1
-0.22	0.0001816	-0.22	9.348e-05																						51.2	-0.00014425	51.2	-0.0001628	51.2	-0.0002262	51.2	-0.00023478	51.2	-0.000219	51.2	-0.0002535	51.2	-0.00023651	51.2	-0.000949	51.2	-0.00151						6.71667	2120.3
-0.219	0.0001853	-0.219	9.679e-05																						51.3	-0.0001519	51.3	-0.0001594	51.3	-0.0002258	51.3	-0.00023463	51.3	-0.000219	51.3	-0.0002533	51.3	-0.0002365	51.3	-0.000947	51.3	-0.00151						6.71698	2104.9
-0.218	0.0001903	-0.218	9.987e-05																						51.4	-0.00014984	51.4	-0.0001567	51.4	-0.0002272	51.4	-0.00023452	51.4	-0.000219	51.4	-0.0002536	51.4	-0.00023656	51.4	-0.000948	51.4	-0.00151						6.71728	2090.2
-0.217	0.0001953	-0.217	0.0001032																						51.5	-0.00014913	51.5	-0.0001555	51.5	-0.0002275	51.5	-0.00023426	51.5	-0.0002192	51.5	-0.0002535	51.5	-0.0002362	51.5	-0.000951	51.5	-0.00151						6.71758	2046.1
-0.216	0.0002005	-0.216	0.0001064																						51.6	-0.000152	51.6	-0.0001572	51.6	-0.000232	51.6	-0.00023415	51.6	-0.000219	51.6	-0.0002535	51.6	-0.00023644	51.6	-0.00095	51.6	-0.00151						6.71788	2028.25
-0.215	0.0002058	-0.215	0.0001099																						51.7	-0.00014955	51.7	-0.0001546	51.7	-0.0002276	51.7	-0.00023409	51.7	-0.0002191	51.7	-0.0002533	51.7	-0.00023639	51.7	-0.000948	51.7	-0.00151						6.71819	2005.5
-0.214	0.0002109	-0.214	0.0001129																						51.8	-0.0001509	51.8	-0.0001567	51.8	-0.0002259	51.8	-0.00023401	51.8	-0.0002192	51.8	-0.0002531	51.8	-0.00023651	51.8	-0.000948	51.8	-0.00151						6.71849	1984.15
-0.213	0.0002159	-0.213	0.000116																						51.9	-0.0001497	51.9	-0.0001542	51.9	-0.0002268	51.9	-0.00023431	51.9	-0.0002194	51.9	-0.000253	51.9	-0.0002365	51.9	-0.000949	51.9	-0.00151						6.71879	1979.25
-0.212	0.000221	-0.212	0.0001189																						52	-0.00014897	52	-0.0001518	52	-0.0002288	52	-0.00023447	52	-0.0002193	52	-0.0002527	52	-0.00023659	52	-0.000948	52	-0.00151						6.71909	1988.35
-0.211	0.0002266	-0.211	0.0001219																						52.1	-0.00014788	52.1	-0.0001518	52.1	-0.000227	52.1	-0.00023462	52.1	-0.0002195	52.1	-0.0002531	52.1	-0.0002366	52.1	-0.000947	52.1	-0.00151						6.7194	1989.4
-0.21	0.0002324	-0.21	0.0001256																						52.2	-0.00014883	52.2	-0.0001503	52.2	-0.0002264	52.2	-0.00023462	52.2	-0.0002195	52.2	-0.0002529	52.2	-0.00023665	52.2	-0.000948	52.2	-0.00151						6.7197	2000.95
-0.209	0.0002387	-0.209	0.0001295																						52.3	-0.0001505	52.3	-0.0001465	52.3	-0.0002331	52.3	-0.0002347	52.3	-0.0002194	52.3	-0.0002528	52.3	-0.00023676	52.3	-0.000949	52.3	-0.00151						6.72	2011.45
-0.208	0.0002447	-0.208	0.0001327																						52.4	-0.0001514	52.4	-0.0001453	52.4	-0.0002303	52.4	-0.00023479	52.4	-0.0002196	52.4	-0.000253	52.4	-0.00023695	52.4	-0.000947	52.4	-0.00151						6.72031	2034.55
-0.207	0.0002504	-0.207	0.0001365																						52.5	-0.00014919	52.5	-0.0001522	52.5	-0.000227	52.5	-0.00023503	52.5	-0.0002197	52.5	-0.0002527	52.5	-0.00023703	52.5	-0.000946	52.5	-0.00151						6.72061	2049.25
-0.206	0.0002551	-0.206	0.00014																						52.6	-0.00014789	52.6	-0.0001486	52.6	-0.0002267	52.6	-0.00023488	52.6	-0.0002196	52.6	-0.0002522	52.6	-0.00023714	52.6	-0.000948	52.6	-0.00151						6.72091	2033.15
-0.205	0.0002612	-0.205	0.0001431																						52.7	-0.00014857	52.7	-0.0001474	52.7	-0.0002287	52.7	-0.00023495	52.7	-0.0002197	52.7	-0.0002532	52.7	-0.00023724	52.7	-0.000947	52.7	-0.00151						6.72121	2018.45
-0.204	0.0002671	-0.204	0.0001466																						52.8	-0.00014808	52.8	-0.0001517	52.8	-0.0002275	52.8	-0.00023499	52.8	-0.0002198	52.8	-0.0002528	52.8	-0.00023723	52.8	-0.000948	52.8	-0.00151						6.72152	1989.4
-0.203	0.0002749	-0.203	0.0001499																						52.9	-0.00014582	52.9	-0.0001487	52.9	-0.0002299	52.9	-0.00023489	52.9	-0.0002197	52.9	-0.0002526	52.9	-0.00023731	52.9	-0.000947	52.9	-0.00151						6.72182	1967.7
-0.202	0.0002814	-0.202	0.0001542																						53	-0.00014701	53	-0.0001507	53	-0.0002285	53	-0.0002348	53	-0.00022	53	-0.0002525	53	-0.00023743	53	-0.000949	53	-0.00151						6.72212	1987.65
-0.201	0.0002878	-0.201	0.000158																						53.1	-0.00014546	53.1	-0.0001479	53.1	-0.000228	53.1	-0.00023475	53.1	-0.0002198	53.1	-0.0002526	53.1	-0.00023738	53.1	-0.000947	53.1	-0.00151						6.72242	2019.85
-0.2	0.0002952	-0.2	0.0001614																						53.2	-0.00014596	53.2	-0.0001464	53.2	-0.0002266	53.2	-0.00023476	53.2	-0.0002199	53.2	-0.0002525	53.2	-0.00023766	53.2	-0.000946	53.2	-0.00151						6.72273	2031.4
-0.199	0.0003028	-0.199	0.0001655																						53.3	-0.00014569	53.3	-0.0001433	53.3	-0.0002251	53.3	-0.00023462	53.3	-0.0002199	53.3	-0.0002526	53.3	-0.00023757	53.3	-0.000948	53.3	-0.00151						6.72303	2037
-0.198	0.0003101	-0.198	0.0001692																						53.4	-0.00014519	53.4	-0.0001397	53.4	-0.0002254	53.4	-0.00023453	53.4	-0.0002199	53.4	-0.0002526	53.4	-0.00023757	53.4	-0.00095	53.4	-0.00151						6.72333	1991.85
-0.197	0.0003168	-0.197	0.0001731																						53.5	-0.00014572	53.5	-0.0001387	53.5	-0.0002273	53.5	-0.00023453	53.5	-0.00022	53.5	-0.0002525	53.5	-0.00023745	53.5	-0.000948	53.5	-0.00151						6.72363	1967.7
-0.196	0.0003256	-0.196	0.0001769																						53.6	-0.00014622	53.6	-0.0001404	53.6	-0.0002296	53.6	-0.00023446	53.6	-0.0002201	53.6	-0.0002528	53.6	-0.00023749	53.6	-0.000946	53.6	-0.00151						6.72394	1961.75
-0.195	0.0003336	-0.195	0.0001816																						53.7	-0.0001469	53.7	-0.0001439	53.7	-0.0002305	53.7	-0.0002344	53.7	-0.00022	53.7	-0.000253	53.7	-0.00023759	53.7	-0.000949	53.7	-0.00151						6.72424	1961.4
-0.194	0.000342	-0.194	0.0001856																						53.8	-0.00014643	53.8	-0.0001507	53.8	-0.0002269	53.8	-0.00023423	53.8	-0.0002202	53.8	-0.0002529	53.8	-0.00023753	53.8	-0.000949	53.8	-0.00151						6.72454	1998.15
-0.193	0.0003509	-0.193	0.00019																						53.9	-0.00014704	53.9	-0.0001505	53.9	-0.0002248	53.9	-0.00023402	53.9	-0.0002201	53.9	-0.0002524	53.9	-0.00023758	53.9	-0.000946	53.9	-0.00151						6.72485	1967.35
-0.192	0.000359	-0.192	0.0001943																						54	-0.0001466	54	-0.0001533	54	-0.0002242	54	-0.00023388	54	-0.0002202	54	-0.0002529	54	-0.00023769	54	-0.000946	54	-0.00151						6.72515	1956.85
-0.191	0.0003674	-0.191	0.0001987																						54.1	-0.00014656	54.1	-0.000153	54.1	-0.0002251	54.1	-0.00023383	54.1	-0.0002203	54.1	-0.0002528	54.1	-0.00023773	54.1	-0.000949	54.1	-0.00151						6.72545	1969.45
-0.19	0.0003764	-0.19	0.0002026																						54.2	-0.00014487	54.2	-0.0001495	54.2	-0.0002269	54.2	-0.00023368	54.2	-0.0002204	54.2	-0.0002525	54.2	-0.00023772	54.2	-0.000947	54.2	-0.00151						6.72575	2031.4
-0.189	0.0003865	-0.189	0.0002075																						54.3	-0.00014749	54.3	-0.0001492	54.3	-0.0002269	54.3	-0.00023384	54.3	-0.0002203	54.3	-0.0002531	54.3	-0.00023767	54.3	-0.000946	54.3	-0.00151						6.72606	2025.8
-0.188	0.0003949	-0.188	0.0002122																						54.4	-0.00014535	54.4	-0.0001487	54.4	-0.0002292	54.4	-0.00023365	54.4	-0.0002203	54.4	-0.0002532	54.4	-0.0002377	54.4	-0.000947	54.4	-0.00151						6.72636	2019.15
-0.187	0.000405	-0.187	0.0002158																						54.5	-0.00014615	54.5	-0.0001481	54.5	-0.0002266	54.5	-0.00023354	54.5	-0.0002203	54.5	-0.0002528	54.5	-0.00023777	54.5	-0.000949	54.5	-0.00151						6.72666	2083.2
-0.186	0.0004158	-0.186	0.0002207																						54.6	-0.00014612	54.6	-0.0001486	54.6	-0.0002249	54.6	-0.00023347	54.6	-0.0002203	54.6	-0.000253	54.6	-0.00023783	54.6	-0.000947	54.6	-0.00151						6.72696	2064.65
-0.185	0.0004259	-0.185	0.0002258																						54.7	-0.00014594	54.7	-0.0001501	54.7	-0.0002237	54.7	-0.00023368	54.7	-0.0002203	54.7	-0.0002532	54.7	-0.00023764	54.7	-0.000945	54.7	-0.00151						6.72727	2035.6
-0.184	0.0004363	-0.184	0.0002314																						54.8	-0.00014558	54.8	-0.0001496	54.8	-0.0002249	54.8	-0.00023387	54.8	-0.0002204	54.8	-0.0002535	54.8	-0.00023768	54.8	-0.000949	54.8	-0.00151						6.72757	2035.25
-0.183	0.0004472	-0.183	0.0002363																						54.9	-0.0001432	54.9	-0.0001574	54.9	-0.0002254	54.9	-0.00023419	54.9	-0.0002203	54.9	-0.0002532	54.9	-0.00023764	54.9	-0.000949	54.9	-0.00151						6.72787	2022.3
-0.182	0.0004575	-0.182	0.0002414																						55	-0.00014177	55	-0.0001614	55	-0.0002248	55	-0.00023457	55	-0.0002205	55	-0.0002536	55	-0.00023784	55	-0.000946	55	-0.00151						6.72818	2014.6
-0.181	0.0004683	-0.181	0.0002468																						55.1	-0.00014356	55.1	-0.0001594	55.1	-0.0002261	55.1	-0.00023494	55.1	-0.0002205	55.1	-0.0002534	55.1	-0.00023783	55.1	-0.000946	55.1	-0.00151						6.72848	2037
-0.18	0.0004804	-0.18	0.000252																						55.2	-0.00014406	55.2	-0.0001588	55.2	-0.0002248	55.2	-0.00023511	55.2	-0.0002206	55.2	-0.0002531	55.2	-0.00023768	55.2	-0.000949	55.2	-0.00151						6.72878	2064.65
-0.179	0.0004929	-0.179	0.0002576																						55.3	-0.0001441	55.3	-0.0001669	55.3	-0.0002247	55.3	-0.00023534	55.3	-0.0002205	55.3	-0.0002528	55.3	-0.00023757	55.3	-0.000949	55.3	-0.00151						6.72908	2049.6
-0.178	0.0005065	-0.178	0.0002629																						55.4	-0.00014399	55.4	-0.0001631	55.4	-0.0002272	55.4	-0.00023545	55.4	-0.0002205	55.4	-0.0002531	55.4	-0.00023757	55.4	-0.000944	55.4	-0.00151						6.72939	2076.2
-0.177	0.0005194	-0.177	0.0002689																						55.5	-0.00014342	55.5	-0.000159	55.5	-0.0002253	55.5	-0.00023559	55.5	-0.0002207	55.5	-0.000253	55.5	-0.00023755	55.5	-0.000947	55.5	-0.00151						6.72969	2016
-0.176	0.0005323	-0.176	0.0002739																						55.6	-0.00014189	55.6	-0.0001558	55.6	-0.0002235	55.6	-0.0002357	55.6	-0.0002207	55.6	-0.0002533	55.6	-0.0002374	55.6	-0.000949	55.6	-0.00151						6.72999	1977.85
-0.175	0.0005468	-0.175	0.00028																						55.7	-0.00014302	55.7	-0.0001549	55.7	-0.0002228	55.7	-0.00023601	55.7	-0.0002206	55.7	-0.0002535	55.7	-0.0002375	55.7	-0.000948	55.7	-0.00151						6.73029	1993.6
-0.174	0.0005609	-0.174	0.0002852																						55.8	-0.00014154	55.8	-0.000155	55.8	-0.0002233	55.8	-0.00023628	55.8	-0.0002207	55.8	-0.0002536	55.8	-0.00023754	55.8	-0.000945	55.8	-0.00151						6.7306	1992.55
-0.173	0.0005755	-0.173	0.0002913																						55.9	-0.00014214	55.9	-0.0001515	55.9	-0.000223	55.9	-0.00023657	55.9	-0.0002209	55.9	-0.0002539	55.9	-0.00023756	55.9	-0.000947	55.9	-0.00151						6.7309	1967.7
-0.172	0.0005906	-0.172	0.0002961																						56	-0.00014138	56	-0.0001498	56	-0.0002263	56	-0.00023661	56	-0.0002208	56	-0.0002543	56	-0.0002376	56	-0.000949	56	-0.00151						6.7312	1955.45
-0.171	0.0006063	-0.171	0.0003016																						56.1	-0.00014422	56.1	-0.0001497	56.1	-0.0002243	56.1	-0.00023672	56.1	-0.0002209	56.1	-0.0002539	56.1	-0.00023772	56.1	-0.000946	56.1	-0.00151						6.7315	1929.9
-0.17	0.0006223	-0.17	0.000308																						56.2	-0.00014518	56.2	-0.0001541	56.2	-0.0002229	56.2	-0.00023669	56.2	-0.0002209	56.2	-0.000254	56.2	-0.00023777	56.2	-0.000946	56.2	-0.00151						6.73181	1982.05
-0.169	0.0006386	-0.169	0.0003144																						56.3	-0.00014289	56.3	-0.0001552	56.3	-0.0002217	56.3	-0.00023687	56.3	-0.0002208	56.3	-0.0002541	56.3	-0.0002379	56.3	-0.000947	56.3	-0.00151						6.73211	2018.1
-0.168	0.0006563	-0.168	0.0003213																						56.4	-0.0001415	56.4	-0.0001539	56.4	-0.0002226	56.4	-0.00023683	56.4	-0.0002209	56.4	-0.0002546	56.4	-0.00023797	56.4	-0.000948	56.4	-0.00151						6.73241	1998.15
-0.167	0.0006739	-0.167	0.0003267																						56.5	-0.00014115	56.5	-0.0001496	56.5	-0.0002213	56.5	-0.0002368	56.5	-0.0002209	56.5	-0.0002541	56.5	-0.00023805	56.5	-0.000945	56.5	-0.00151						6.73272	2015.3
-0.166	0.0006924	-0.166	0.000334																						56.6	-0.00014356	56.6	-0.0001477	56.6	-0.0002239	56.6	-0.00023672	56.6	-0.0002209	56.6	-0.0002551	56.6	-0.00023787	56.6	-0.000946	56.6	-0.00151						6.73302	2000.95
-0.165	0.0007101	-0.165	0.0003398																						56.7	-0.00014586	56.7	-0.0001484	56.7	-0.0002217	56.7	-0.0002366	56.7	-0.0002211	56.7	-0.0002548	56.7	-0.00023799	56.7	-0.000948	56.7	-0.00151						6.73332	1944.6
-0.164	0.000728	-0.164	0.0003465																						56.8	-0.00014527	56.8	-0.0001504	56.8	-0.0002214	56.8	-0.00023641	56.8	-0.0002211	56.8	-0.0002546	56.8	-0.00023799	56.8	-0.000947	56.8	-0.00151						6.73362	1930.6
-0.163	0.0007472	-0.163	0.0003526																						56.9	-0.00014313	56.9	-0.0001479	56.9	-0.0002197	56.9	-0.00023616	56.9	-0.0002212	56.9	-0.0002546	56.9	-0.00023801	56.9	-0.000945	56.9	-0.00151						6.73393	1990.1
-0.162	0.0007666	-0.162	0.0003599																						57	-0.00014209	57	-0.0001464	57	-0.0002233	57	-0.00023575	57	-0.0002211	57	-0.0002548	57	-0.00023785	57	-0.000945	57	-0.00151						6.73423	2005.15
-0.161	0.0007863	-0.161	0.0003658																						57.1	-0.00014141	57.1	-0.000145	57.1	-0.0002218	57.1	-0.00023539	57.1	-0.000221	57.1	-0.0002545	57.1	-0.00023761	57.1	-0.000948	57.1	-0.00151						6.73453	2013.9
-0.16	0.0008062	-0.16	0.0003729																						57.2	-0.00014199	57.2	-0.0001456	57.2	-0.0002221	57.2	-0.00023508	57.2	-0.000221	57.2	-0.0002544	57.2	-0.00023755	57.2	-0.000946	57.2	-0.00151						6.73483	2023
-0.159	0.0008273	-0.159	0.0003795																						57.3	-0.0001413	57.3	-0.0001451	57.3	-0.0002237	57.3	-0.00023492	57.3	-0.0002211	57.3	-0.0002544	57.3	-0.00023737	57.3	-0.000947	57.3	-0.00151						6.73514	1968.75
-0.158	0.0008472	-0.158	0.0003873																						57.4	-0.00014045	57.4	-0.0001445	57.4	-0.0002242	57.4	-0.00023466	57.4	-0.0002213	57.4	-0.0002539	57.4	-0.00023754	57.4	-0.000949	57.4	-0.00151						6.73544	1956.85
-0.157	0.0008693	-0.157	0.0003947																						57.5	-0.00013967	57.5	-0.0001432	57.5	-0.000227	57.5	-0.00023447	57.5	-0.0002212	57.5	-0.0002539	57.5	-0.00023748	57.5	-0.00095	57.5	-0.00151						6.73574	1950.2
-0.156	0.0008921	-0.156	0.0004023																						57.6	-0.0001386	57.6	-0.0001436	57.6	-0.0002242	57.6	-0.00023443	57.6	-0.0002211	57.6	-0.0002539	57.6	-0.00023763	57.6	-0.000949	57.6	-0.00151						6.73604	1960
-0.155	0.0009137	-0.155	0.0004103																						57.7	-0.00013881	57.7	-0.0001445	57.7	-0.0002258	57.7	-0.00023432	57.7	-0.0002214	57.7	-0.0002536	57.7	-0.0002376	57.7	-0.000949	57.7	-0.00151						6.73635	1972.25
-0.154	0.0009379	-0.154	0.0004178																						57.8	-0.00013876	57.8	-0.0001464	57.8	-0.0002263	57.8	-0.00023415	57.8	-0.0002212	57.8	-0.0002538	57.8	-0.00023782	57.8	-0.00095	57.8	-0.00151						6.73665	1972.25
-0.153	0.0009616	-0.153	0.0004255																						57.9	-0.00013914	57.9	-0.0001486	57.9	-0.0002259	57.9	-0.00023406	57.9	-0.0002214	57.9	-0.0002536	57.9	-0.00023782	57.9	-0.000949	57.9	-0.00151						6.73695	1967
-0.152	0.0009858	-0.152	0.0004326																						58	-0.000138	58	-0.0001489	58	-0.0002238	58	-0.00023405	58	-0.0002215	58	-0.0002536	58	-0.00023796	58	-0.000948	58	-0.00151						6.73726	1989.4
-0.151	0.00101	-0.151	0.0004416																						58.1	-0.00013827	58.1	-0.0001469	58.1	-0.0002237	58.1	-0.0002341	58.1	-0.0002213	58.1	-0.0002536	58.1	-0.00023793	58.1	-0.000947	58.1	-0.00151						6.73756	1981.7
-0.15	0.00104	-0.15	0.0004503																						58.2	-0.00013654	58.2	-0.000148	58.2	-0.0002255	58.2	-0.00023414	58.2	-0.0002214	58.2	-0.0002529	58.2	-0.00023799	58.2	-0.000953	58.2	-0.00151						6.73786	1963.5
-0.149	0.00106	-0.149	0.0004594																						58.3	-0.00013619	58.3	-0.0001561	58.3	-0.000224	58.3	-0.00023432	58.3	-0.0002215	58.3	-0.0002541	58.3	-0.00023801	58.3	-0.000951	58.3	-0.00151						6.73816	1984.5
-0.148	0.00109	-0.148	0.0004684																						58.4	-0.00013771	58.4	-0.0001542	58.4	-0.0002224	58.4	-0.00023453	58.4	-0.0002215	58.4	-0.0002537	58.4	-0.00023799	58.4	-0.000949	58.4	-0.00151						6.73847	2027.9
-0.147	0.00112	-0.147	0.0004778																						58.5	-0.00013808	58.5	-0.0001557	58.5	-0.000223	58.5	-0.00023473	58.5	-0.0002215	58.5	-0.0002537	58.5	-0.00023823	58.5	-0.000949	58.5	-0.00151						6.73877	2061.85
-0.146	0.00114	-0.146	0.0004866																						58.6	-0.00013733	58.6	-0.0001548	58.6	-0.0002214	58.6	-0.00023486	58.6	-0.0002214	58.6	-0.0002531	58.6	-0.00023839	58.6	-0.00095	58.6	-0.00151						6.73907	2043.65
-0.145	0.00117	-0.145	0.0004966																						58.7	-0.00013609	58.7	-0.0001516	58.7	-0.0002243	58.7	-0.00023515	58.7	-0.0002214	58.7	-0.0002533	58.7	-0.00023837	58.7	-0.000949	58.7	-0.00151						6.73937	2001.65
-0.144	0.0012	-0.144	0.0005058																						58.8	-0.00013714	58.8	-0.000153	58.8	-0.0002254	58.8	-0.00023527	58.8	-0.0002214	58.8	-0.0002534	58.8	-0.00023843	58.8	-0.000948	58.8	-0.00151						6.73968	2005.85
-0.143	0.00123	-0.143	0.0005157																						58.9	-0.00013723	58.9	-0.000155	58.9	-0.0002264	58.9	-0.00023515	58.9	-0.0002215	58.9	-0.0002531	58.9	-0.0002385	58.9	-0.00095	58.9	-0.00151						6.73998	1982.05
-0.142	0.00126	-0.142	0.0005243																						59	-0.00013683	59	-0.0001568	59	-0.000227	59	-0.00023518	59	-0.0002217	59	-0.0002532	59	-0.00023843	59	-0.00095	59	-0.00151						6.74028	1921.85
-0.141	0.00129	-0.141	0.0005341																						59.1	-0.00013898	59.1	-0.0001545	59.1	-0.0002281	59.1	-0.000235	59.1	-0.0002218	59.1	-0.0002533	59.1	-0.00023837	59.1	-0.000948	59.1	-0.00151						6.74059	1908.2
-0.14	0.00132	-0.14	0.0005438																						59.2	-0.00013793	59.2	-0.0001543	59.2	-0.0002322	59.2	-0.00023506	59.2	-0.0002215	59.2	-0.0002532	59.2	-0.00023847	59.2	-0.000948	59.2	-0.00151						6.74089	1967
-0.139	0.00135	-0.139	0.0005542																						59.3	-0.0001376	59.3	-0.000159	59.3	-0.0002296	59.3	-0.0002351	59.3	-0.0002218	59.3	-0.000253	59.3	-0.00023847	59.3	-0.00095	59.3	-0.00151						6.74119	1973.3
-0.138	0.00138	-0.138	0.0005654																						59.4	-0.00013743	59.4	-0.0001612	59.4	-0.0002272	59.4	-0.00023529	59.4	-0.000222	59.4	-0.0002534	59.4	-0.00023842	59.4	-0.000948	59.4	-0.00151						6.74149	1974
-0.137	0.00141	-0.137	0.0005752																						59.5	-0.00013713	59.5	-0.0001577	59.5	-0.0002264	59.5	-0.00023544	59.5	-0.0002218	59.5	-0.0002532	59.5	-0.00023842	59.5	-0.000947	59.5	-0.00151						6.7418	1983.1
-0.136	0.00145	-0.136	0.0005865																						59.6	-0.00013719	59.6	-0.0001627	59.6	-0.0002254	59.6	-0.00023558	59.6	-0.000222	59.6	-0.0002532	59.6	-0.00023859	59.6	-0.000947	59.6	-0.00151						6.7421	1986.95
-0.135	0.00148	-0.135	0.0005976																						59.7	-0.00013609	59.7	-0.0001659	59.7	-0.0002267	59.7	-0.00023524	59.7	-0.0002221	59.7	-0.0002534	59.7	-0.00023854	59.7	-0.000952	59.7	-0.00151						6.7424	2007.95
-0.134	0.00151	-0.134	0.0006094																						59.8	-0.00013723	59.8	-0.000167	59.8	-0.0002261	59.8	-0.00023481	59.8	-0.0002219	59.8	-0.0002535	59.8	-0.00023874	59.8	-0.000949	59.8	-0.00151						6.7427	1981.7
-0.133	0.00155	-0.133	0.0006201																						59.9	-0.00013567	59.9	-0.0001676	59.9	-0.0002247	59.9	-0.00023448	59.9	-0.0002222	59.9	-0.0002537	59.9	-0.00023883	59.9	-0.000947	59.9	-0.00151						6.74301	1956.5
-0.132	0.00158	-0.132	0.0006323																						60	-0.00013639	60	-0.0001684	60	-0.0002256	60	-0.00023429	60	-0.000222	60	-0.0002542	60	-0.00023885	60	-0.000948	60	-0.00151						6.74331	1974.7
-0.131	0.00162	-0.131	0.0006435																						60.1	-0.00013912	60.1	-0.0001672	60.1	-0.0002276	60.1	-0.00023397	60.1	-0.0002222	60.1	-0.0002547	60.1	-0.00023872	60.1	-0.000949	60.1	-0.00151						6.74361	2004.1
-0.13	0.00166	-0.13	0.0006555																						60.2	-0.00013753	60.2	-0.000165	60.2	-0.0002262	60.2	-0.00023381	60.2	-0.0002221	60.2	-0.0002543	60.2	-0.00023899	60.2	-0.000947	60.2	-0.00151						6.74391	1976.1
-0.129	0.00169	-0.129	0.0006678																						60.3	-0.00013845	60.3	-0.0001687	60.3	-0.0002252	60.3	-0.00023408	60.3	-0.000222	60.3	-0.0002543	60.3	-0.00023906	60.3	-0.000946	60.3	-0.00151						6.74422	1969.45
-0.128	0.00173	-0.128	0.0006799																						60.4	-0.00013871	60.4	-0.0001741	60.4	-0.0002258	60.4	-0.00023431	60.4	-0.0002222	60.4	-0.0002544	60.4	-0.00023914	60.4	-0.000948	60.4	-0.00151						6.74452	1927.1
-0.127	0.00177	-0.127	0.0006935																						60.5	-0.00013774	60.5	-0.0001701	60.5	-0.0002262	60.5	-0.00023471	60.5	-0.0002222	60.5	-0.0002539	60.5	-0.00023921	60.5	-0.000948	60.5	-0.00151						6.74482	1914.85
-0.126	0.00181	-0.126	0.0007056																						60.6	-0.00013785	60.6	-0.0001671	60.6	-0.0002251	60.6	-0.00023518	60.6	-0.0002222	60.6	-0.000254	60.6	-0.00023894	60.6	-0.000947	60.6	-0.00151						6.74513	1947.4
-0.125	0.00184	-0.125	0.0007198																						60.7	-0.00013664	60.7	-0.0001633	60.7	-0.0002247	60.7	-0.0002356	60.7	-0.0002223	60.7	-0.0002537	60.7	-0.00023875	60.7	-0.000947	60.7	-0.00151						6.74543	1991.15
-0.124	0.00189	-0.124	0.0007327																						60.8	-0.00013774	60.8	-0.000168	60.8	-0.0002255	60.8	-0.00023592	60.8	-0.0002223	60.8	-0.0002538	60.8	-0.00023847	60.8	-0.000948	60.8	-0.00151						6.74573	1998.5
-0.123	0.00193	-0.123	0.0007468																						60.9	-0.00013701	60.9	-0.0001722	60.9	-0.000226	60.9	-0.00023616	60.9	-0.0002224	60.9	-0.0002539	60.9	-0.00023807	60.9	-0.000947	60.9	-0.00151						6.74603	1976.8
-0.122	0.00197	-0.122	0.0007612																						61	-0.00013598	61	-0.0001706	61	-0.0002247	61	-0.0002363	61	-0.0002222	61	-0.0002552	61	-0.00023788	61	-0.000946	61	-0.00151						6.74634	1981.35
-0.121	0.00201	-0.121	0.0007753																						61.1	-0.00013695	61.1	-0.0001712	61.1	-0.0002243	61.1	-0.00023636	61.1	-0.0002223	61.1	-0.000255	61.1	-0.00023774	61.1	-0.000947	61.1	-0.00151						6.74664	1975.4
-0.12	0.00205	-0.12	0.0007883																						61.2	-0.00013669	61.2	-0.0001714	61.2	-0.0002248	61.2	-0.00023629	61.2	-0.0002224	61.2	-0.0002545	61.2	-0.00023769	61.2	-0.000949	61.2	-0.00151						6.74694	1982.75
-0.119	0.0021	-0.119	0.0008032																						61.3	-0.00013891	61.3	-0.0001723	61.3	-0.0002267	61.3	-0.00023617	61.3	-0.0002222	61.3	-0.0002545	61.3	-0.00023753	61.3	-0.000945	61.3	-0.00151						6.74724	1983.1
-0.118	0.00214	-0.118	0.0008179																						61.4	-0.0001376	61.4	-0.0001702	61.4	-0.0002253	61.4	-0.00023616	61.4	-0.0002226	61.4	-0.0002539	61.4	-0.00023753	61.4	-0.000946	61.4	-0.00151						6.74755	1978.55
-0.117	0.00218	-0.117	0.0008337																						61.5	-0.00013632	61.5	-0.0001739	61.5	-0.0002236	61.5	-0.00023615	61.5	-0.0002227	61.5	-0.000254	61.5	-0.00023753	61.5	-0.000946	61.5	-0.00151						6.74785	1953
-0.116	0.00223	-0.116	0.0008492																						61.6	-0.00013598	61.6	-0.0001733	61.6	-0.0002224	61.6	-0.00023631	61.6	-0.0002226	61.6	-0.000254	61.6	-0.00023747	61.6	-0.000948	61.6	-0.00151						6.74815	1927.45
-0.115	0.00228	-0.115	0.0008646																						61.7	-0.00013491	61.7	-0.0001775	61.7	-0.0002258	61.7	-0.00023642	61.7	-0.0002227	61.7	-0.0002541	61.7	-0.00023728	61.7	-0.000945	61.7	-0.00151						6.74846	1917.3
-0.114	0.00232	-0.114	0.000881																						61.8	-0.00013433	61.8	-0.0001751	61.8	-0.0002267	61.8	-0.00023651	61.8	-0.0002229	61.8	-0.0002537	61.8	-0.00023739	61.8	-0.000946	61.8	-0.00151						6.74876	1928.85
-0.113	0.00237	-0.113	0.0008975																						61.9	-0.00013597	61.9	-0.0001714	61.9	-0.000223	61.9	-0.00023632	61.9	-0.0002229	61.9	-0.0002538	61.9	-0.00023738	61.9	-0.000948	61.9	-0.00151						6.74906	1953
-0.112	0.00242	-0.112	0.000914																						62	-0.00013595	62	-0.0001688	62	-0.0002224	62	-0.00023565	62	-0.0002229	62	-0.0002537	62	-0.00023727	62	-0.000946	62	-0.00151						6.74936	1976.45
-0.111	0.00247	-0.111	0.0009305																						62.1	-0.00013526	62.1	-0.0001683	62.1	-0.0002215	62.1	-0.00023525	62.1	-0.000223	62.1	-0.0002536	62.1	-0.00023741	62.1	-0.000945	62.1	-0.00151						6.74967	1957.9
-0.11	0.00252	-0.11	0.0009483																						62.2	-0.00013467	62.2	-0.0001678	62.2	-0.0002204	62.2	-0.00023523	62.2	-0.000223	62.2	-0.000254	62.2	-0.00023717	62.2	-0.000947	62.2	-0.00151						6.74997	1968.4
-0.109	0.00257	-0.109	0.0009656																						62.3	-0.0001356	62.3	-0.0001737	62.3	-0.0002195	62.3	-0.00023529	62.3	-0.0002231	62.3	-0.0002543	62.3	-0.0002371	62.3	-0.000948	62.3	-0.00151						6.75027	1992.55
-0.108	0.00262	-0.108	0.0009825																						62.4	-0.00013429	62.4	-0.0001718	62.4	-0.0002236	62.4	-0.00023526	62.4	-0.0002231	62.4	-0.0002536	62.4	-0.00023712	62.4	-0.000945	62.4	-0.00151						6.75057	2021.6
-0.107	0.00267	-0.107	0.001																						62.5	-0.00013487	62.5	-0.0001687	62.5	-0.000224	62.5	-0.00023534	62.5	-0.0002233	62.5	-0.0002539	62.5	-0.00023704	62.5	-0.000945	62.5	-0.00151						6.75088	1962.8
-0.106	0.00272	-0.106	0.00102																						62.6	-0.00013602	62.6	-0.0001683	62.6	-0.0002219	62.6	-0.00023525	62.6	-0.0002234	62.6	-0.0002532	62.6	-0.00023694	62.6	-0.000948	62.6	-0.00151						6.75118	1951.6
-0.105	0.00277	-0.105	0.00104																						62.7	-0.00013452	62.7	-0.0001666	62.7	-0.0002212	62.7	-0.00023523	62.7	-0.0002233	62.7	-0.0002538	62.7	-0.0002369	62.7	-0.000947	62.7	-0.00151						6.75148	1963.15
-0.104	0.00283	-0.104	0.00106																						62.8	-0.0001361	62.8	-0.0001651	62.8	-0.000224	62.8	-0.00023529	62.8	-0.0002234	62.8	-0.0002534	62.8	-0.00023694	62.8	-0.000945	62.8	-0.00151						6.75178	1986.25
-0.103	0.00288	-0.103	0.00108																						62.9	-0.00013644	62.9	-0.0001661	62.9	-0.0002206	62.9	-0.00023539	62.9	-0.0002235	62.9	-0.0002535	62.9	-0.00023683	62.9	-0.000945	62.9	-0.00151						6.75209	2006.9
-0.102	0.00293	-0.102	0.0011																						63	-0.00013848	63	-0.000176	63	-0.0002215	63	-0.00023523	63	-0.0002234	63	-0.0002534	63	-0.00023703	63	-0.000949	63	-0.00151						6.75239	2006.55
-0.101	0.00299	-0.101	0.00112																						63.1	-0.00013861	63.1	-0.0001737	63.1	-0.0002209	63.1	-0.00023503	63.1	-0.0002235	63.1	-0.0002526	63.1	-0.000237	63.1	-0.000946	63.1	-0.00151						6.75269	1977.85
-0.1	0.00305	-0.1	0.00114																						63.2	-0.00013831	63.2	-0.0001751	63.2	-0.0002219	63.2	-0.00023502	63.2	-0.0002235	63.2	-0.000253	63.2	-0.00023699	63.2	-0.000947	63.2	-0.00151						6.753	1947.4
-0.099	0.0031	-0.099	0.00116																						63.3	-0.00013719	63.3	-0.0001762	63.3	-0.0002225	63.3	-0.00023496	63.3	-0.0002235	63.3	-0.0002531	63.3	-0.00023695	63.3	-0.000946	63.3	-0.00151						6.7533	1969.45
-0.098	0.00315	-0.098	0.00118																						63.4	-0.00013955	63.4	-0.0001702	63.4	-0.0002228	63.4	-0.00023478	63.4	-0.0002236	63.4	-0.0002525	63.4	-0.00023713	63.4	-0.000946	63.4	-0.00151						6.7536	1947.05
-0.097	0.00322	-0.097	0.0012																						63.5	-0.00013795	63.5	-0.000167	63.5	-0.0002262	63.5	-0.00023474	63.5	-0.0002236	63.5	-0.0002528	63.5	-0.00023705	63.5	-0.000944	63.5	-0.00151						6.7539	1956.85
-0.096	0.00328	-0.096	0.00122																						63.6	-0.00013703	63.6	-0.0001656	63.6	-0.000226	63.6	-0.00023471	63.6	-0.0002237	63.6	-0.0002528	63.6	-0.00023713	63.6	-0.000945	63.6	-0.00151						6.75421	1973.65
-0.095	0.00333	-0.095	0.00125																						63.7	-0.00013483	63.7	-0.0001649	63.7	-0.0002245	63.7	-0.00023486	63.7	-0.0002236	63.7	-0.0002528	63.7	-0.00023702	63.7	-0.000947	63.7	-0.00151						6.75451	1967
-0.094	0.00339	-0.094	0.00127																						63.8	-0.00013498	63.8	-0.0001642	63.8	-0.0002251	63.8	-0.00023498	63.8	-0.0002236	63.8	-0.0002526	63.8	-0.00023712	63.8	-0.000947	63.8	-0.00151						6.75481	1943.2
-0.093	0.00345	-0.093	0.00129																						63.9	-0.00013694	63.9	-0.0001679	63.9	-0.0002245	63.9	-0.00023497	63.9	-0.0002236	63.9	-0.0002522	63.9	-0.00023698	63.9	-0.000945	63.9	-0.00151						6.75511	1949.15
-0.092	0.00351	-0.092	0.00132																						64	-0.00013702	64	-0.0001699	64	-0.0002239	64	-0.00023511	64	-0.0002237	64	-0.0002522	64	-0.00023699	64	-0.000943	64	-0.00151						6.75542	1983.45
-0.091	0.00357	-0.091	0.00134																						64.1	-0.00013784	64.1	-0.0001647	64.1	-0.0002253	64.1	-0.00023512	64.1	-0.0002236	64.1	-0.0002521	64.1	-0.0002372	64.1	-0.000947	64.1	-0.00151						6.75572	1992.9
-0.09	0.00363	-0.09	0.00137																						64.2	-0.0001377	64.2	-0.0001618	64.2	-0.0002264	64.2	-0.00023515	64.2	-0.0002238	64.2	-0.000252	64.2	-0.00023719	64.2	-0.000946	64.2	-0.00151						6.75602	1977.5
-0.089	0.00369	-0.089	0.00139																						64.3	-0.00013754	64.3	-0.0001686	64.3	-0.0002275	64.3	-0.00023517	64.3	-0.0002237	64.3	-0.0002523	64.3	-0.00023716	64.3	-0.000944	64.3	-0.00151						6.75633	1946.7
-0.088	0.00374	-0.088	0.00142																						64.4	-0.00013651	64.4	-0.0001731	64.4	-0.0002284	64.4	-0.00023514	64.4	-0.0002238	64.4	-0.0002531	64.4	-0.00023719	64.4	-0.000945	64.4	-0.00151						6.75663	1917.65
-0.087	0.00382	-0.087	0.00144																						64.5	-0.00013694	64.5	-0.0001729	64.5	-0.0002264	64.5	-0.00023501	64.5	-0.0002237	64.5	-0.000253	64.5	-0.00023722	64.5	-0.000947	64.5	-0.00151						6.75693	1928.15
-0.086	0.00388	-0.086	0.00147																						64.6	-0.00013528	64.6	-0.0001718	64.6	-0.0002252	64.6	-0.00023505	64.6	-0.0002238	64.6	-0.0002528	64.6	-0.0002372	64.6	-0.000944	64.6	-0.00151						6.75723	1951.95
-0.085	0.00394	-0.085	0.0015																						64.7	-0.00013491	64.7	-0.0001677	64.7	-0.0002235	64.7	-0.00023511	64.7	-0.0002237	64.7	-0.000253	64.7	-0.00023722	64.7	-0.000944	64.7	-0.00151						6.75754	1914.85
-0.084	0.00401	-0.084	0.00153																						64.8	-0.00013445	64.8	-0.0001635	64.8	-0.0002266	64.8	-0.00023497	64.8	-0.0002237	64.8	-0.0002528	64.8	-0.00023742	64.8	-0.000946	64.8	-0.00151						6.75784	1901.9
-0.083	0.00407	-0.083	0.00155																						64.9	-0.0001334	64.9	-0.0001604	64.9	-0.0002249	64.9	-0.0002349	64.9	-0.0002237	64.9	-0.0002528	64.9	-0.00023757	64.9	-0.000945	64.9	-0.00151						6.75814	1913.45
-0.082	0.00414	-0.082	0.00158																						65	-0.00013327	65	-0.0001687	65	-0.0002249	65	-0.0002349	65	-0.0002239	65	-0.0002527	65	-0.00023772	65	-0.000944	65	-0.00151						6.75844	1926.05
-0.081	0.0042	-0.081	0.00161																						65.1	-0.00013292	65.1	-0.0001701	65.1	-0.0002282	65.1	-0.00023493	65.1	-0.0002238	65.1	-0.0002529	65.1	-0.00023767	65.1	-0.000944	65.1	-0.00151						6.75875	1920.45
-0.08	0.00426	-0.08	0.00164																						65.2	-0.00013295	65.2	-0.0001682	65.2	-0.0002246	65.2	-0.00023484	65.2	-0.0002238	65.2	-0.000253	65.2	-0.00023767	65.2	-0.000948	65.2	-0.00151						6.75905	1871.8
-0.079	0.00433	-0.079	0.00167																						65.3	-0.00013308	65.3	-0.0001647	65.3	-0.0002235	65.3	-0.00023458	65.3	-0.0002238	65.3	-0.0002537	65.3	-0.00023777	65.3	-0.000945	65.3	-0.00151						6.75935	1879.5
-0.078	0.0044	-0.078	0.0017																						65.4	-0.00013382	65.4	-0.0001629	65.4	-0.0002224	65.4	-0.00023443	65.4	-0.000224	65.4	-0.0002539	65.4	-0.00023771	65.4	-0.000944	65.4	-0.00151						6.75965	1904
-0.077	0.00447	-0.077	0.00173																						65.5	-0.00013248	65.5	-0.0001622	65.5	-0.0002237	65.5	-0.00023449	65.5	-0.0002241	65.5	-0.0002536	65.5	-0.00023773	65.5	-0.000944	65.5	-0.00151						6.75996	1864.8
-0.076	0.00453	-0.076	0.00177																						65.6	-0.000134	65.6	-0.0001622	65.6	-0.000222	65.6	-0.0002344	65.6	-0.000224	65.6	-0.000253	65.6	-0.00023744	65.6	-0.000946	65.6	-0.00151						6.76026	1867.6
-0.075	0.0046	-0.075	0.0018																						65.7	-0.00013527	65.7	-0.0001594	65.7	-0.0002223	65.7	-0.00023444	65.7	-0.000224	65.7	-0.0002526	65.7	-0.00023723	65.7	-0.000944	65.7	-0.00151						6.76056	1894.9
-0.074	0.00467	-0.074	0.00183																						65.8	-0.00013355	65.8	-0.0001591	65.8	-0.0002243	65.8	-0.00023424	65.8	-0.0002242	65.8	-0.0002528	65.8	-0.00023703	65.8	-0.000943	65.8	-0.00151						6.76087	1922.55
-0.073	0.00474	-0.073	0.00187																						65.9	-0.00013429	65.9	-0.000164	65.9	-0.0002259	65.9	-0.00023417	65.9	-0.000224	65.9	-0.0002527	65.9	-0.00023688	65.9	-0.000945	65.9	-0.00151						6.76117	1953.35
-0.072	0.00481	-0.072	0.0019																						66	-0.00013189	66	-0.0001629	66	-0.0002281	66	-0.00023403	66	-0.0002242	66	-0.0002529	66	-0.00023644	66	-0.000945	66	-0.00151						6.76147	1943.55
-0.071	0.00487	-0.071	0.00193																						66.1	-0.00013282	66.1	-0.0001602	66.1	-0.0002254	66.1	-0.00023389	66.1	-0.0002243	66.1	-0.0002526	66.1	-0.00023643	66.1	-0.000942	66.1	-0.00151						6.76177	1964.9
-0.07	0.00496	-0.07	0.00197																						66.2	-0.00013371	66.2	-0.0001604	66.2	-0.0002231	66.2	-0.00023362	66.2	-0.0002242	66.2	-0.0002528	66.2	-0.00023603	66.2	-0.000944	66.2	-0.00151						6.76208	1977.15
-0.069	0.00502	-0.069	0.00201																						66.3	-0.00013648	66.3	-0.0001575	66.3	-0.0002229	66.3	-0.00023337	66.3	-0.000224	66.3	-0.0002529	66.3	-0.00023581	66.3	-0.000946	66.3	-0.00151						6.76238	1986.95
-0.068	0.00509	-0.068	0.00204																						66.4	-0.00013551	66.4	-0.0001616	66.4	-0.0002235	66.4	-0.00023323	66.4	-0.0002243	66.4	-0.0002529	66.4	-0.00023548	66.4	-0.000945	66.4	-0.00151						6.76268	1996.05
-0.067	0.00516	-0.067	0.00208																						66.5	-0.0001349	66.5	-0.0001592	66.5	-0.000223	66.5	-0.00023319	66.5	-0.0002243	66.5	-0.0002523	66.5	-0.00023512	66.5	-0.000943	66.5	-0.00151						6.76298	1954.05
-0.066	0.00523	-0.066	0.00212																						66.6	-0.00013444	66.6	-0.0001599	66.6	-0.0002256	66.6	-0.00023319	66.6	-0.0002243	66.6	-0.0002522	66.6	-0.00023465	66.6	-0.000943	66.6	-0.00151						6.76329	1933.75
-0.065	0.0053	-0.065	0.00215																						66.7	-0.00013312	66.7	-0.0001594	66.7	-0.0002271	66.7	-0.00023301	66.7	-0.0002243	66.7	-0.0002521	66.7	-0.00023438	66.7	-0.000946	66.7	-0.00151						6.76359	1963.85
-0.064	0.00539	-0.064	0.00219																						66.8	-0.00013378	66.8	-0.0001583	66.8	-0.000225	66.8	-0.00023279	66.8	-0.0002244	66.8	-0.0002518	66.8	-0.00023411	66.8	-0.000944	66.8	-0.00151						6.76389	1972.95
-0.063	0.00545	-0.063	0.00224																						66.9	-0.0001354	66.9	-0.0001569	66.9	-0.0002224	66.9	-0.00023272	66.9	-0.0002244	66.9	-0.0002521	66.9	-0.000234	66.9	-0.000943	66.9	-0.00151						6.76419	1950.9
-0.062	0.00553	-0.062	0.00227																						67	-0.00013501	67	-0.0001564	67	-0.0002243	67	-0.00023262	67	-0.0002245	67	-0.0002517	67	-0.00023425	67	-0.000945	67	-0.00151						6.7645	1983.1
-0.061	0.00561	-0.061	0.00232																						67.1	-0.00013344	67.1	-0.0001536	67.1	-0.0002248	67.1	-0.00023259	67.1	-0.0002244	67.1	-0.0002519	67.1	-0.00023449	67.1	-0.000946	67.1	-0.00151						6.7648	1958.25
-0.06	0.00569	-0.06	0.00236																						67.2	-0.00013271	67.2	-0.0001498	67.2	-0.0002253	67.2	-0.0002323	67.2	-0.0002246	67.2	-0.0002516	67.2	-0.00023462	67.2	-0.000944	67.2	-0.00151						6.7651	1941.45
-0.059	0.00576	-0.059	0.0024																						67.3	-0.00013221	67.3	-0.0001528	67.3	-0.0002224	67.3	-0.00023204	67.3	-0.0002248	67.3	-0.0002513	67.3	-0.00023487	67.3	-0.000942	67.3	-0.00151						6.76541	1955.45
-0.058	0.00584	-0.058	0.00244																						67.4	-0.00013207	67.4	-0.0001577	67.4	-0.0002209	67.4	-0.00023199	67.4	-0.0002246	67.4	-0.0002513	67.4	-0.00023504	67.4	-0.000945	67.4	-0.00151						6.76571	1977.5
-0.057	0.00592	-0.057	0.00249																						67.5	-0.00013398	67.5	-0.0001586	67.5	-0.0002219	67.5	-0.00023207	67.5	-0.0002248	67.5	-0.0002514	67.5	-0.0002353	67.5	-0.000945	67.5	-0.00151						6.76601	1936.9
-0.056	0.00599	-0.056	0.00253																						67.6	-0.00013473	67.6	-0.0001652	67.6	-0.0002238	67.6	-0.00023211	67.6	-0.000225	67.6	-0.0002518	67.6	-0.00023552	67.6	-0.000943	67.6	-0.00151						6.76631	1973.65
-0.055	0.00607	-0.055	0.00257																						67.7	-0.00013364	67.7	-0.0001581	67.7	-0.0002256	67.7	-0.00023229	67.7	-0.000225	67.7	-0.0002518	67.7	-0.00023576	67.7	-0.000943	67.7	-0.00151						6.76662	1985.9
-0.054	0.00615	-0.054	0.00262																						67.8	-0.00013344	67.8	-0.0001553	67.8	-0.0002246	67.8	-0.00023229	67.8	-0.000225	67.8	-0.0002517	67.8	-0.00023611	67.8	-0.000946	67.8	-0.00151						6.76692	1954.4
-0.053	0.00622	-0.053	0.00267																						67.9	-0.00013242	67.9	-0.0001528	67.9	-0.0002221	67.9	-0.00023236	67.9	-0.000225	67.9	-0.0002516	67.9	-0.00023599	67.9	-0.000945	67.9	-0.00151						6.76722	1998.5
-0.052	0.00629	-0.052	0.00271																						68	-0.00013258	68	-0.0001528	68	-0.0002216	68	-0.00023252	68	-0.000225	68	-0.0002515	68	-0.00023611	68	-0.000942	68	-0.00151						6.76752	2019.5
-0.051	0.00637	-0.051	0.00276																						68.1	-0.00013179	68.1	-0.0001536	68.1	-0.0002223	68.1	-0.00023276	68.1	-0.0002247	68.1	-0.0002518	68.1	-0.00023613	68.1	-0.000944	68.1	-0.00151						6.76783	1998.15
-0.05	0.00645	-0.05	0.00281																						68.2	-0.00013068	68.2	-0.0001506	68.2	-0.0002222	68.2	-0.00023286	68.2	-0.0002249	68.2	-0.0002519	68.2	-0.00023595	68.2	-0.000946	68.2	-0.00151						6.76813	1943.9
-0.049	0.00653	-0.049	0.00286																						68.3	-0.00013151	68.3	-0.0001489	68.3	-0.000222	68.3	-0.00023296	68.3	-0.0002248	68.3	-0.0002519	68.3	-0.000236	68.3	-0.000943	68.3	-0.00151						6.76843	1930.25
-0.048	0.0066	-0.048	0.00291																						68.4	-0.00013242	68.4	-0.0001498	68.4	-0.0002197	68.4	-0.00023305	68.4	-0.0002249	68.4	-0.0002518	68.4	-0.00023588	68.4	-0.000943	68.4	-0.00151						6.76874	1913.8
-0.047	0.0067	-0.047	0.00296																						68.5	-0.00013382	68.5	-0.0001515	68.5	-0.0002179	68.5	-0.00023279	68.5	-0.0002249	68.5	-0.0002523	68.5	-0.000236	68.5	-0.000944	68.5	-0.00151						6.76904	1904.7
-0.046	0.00676	-0.046	0.00301																						68.6	-0.00013658	68.6	-0.0001516	68.6	-0.0002186	68.6	-0.00023265	68.6	-0.0002249	68.6	-0.0002525	68.6	-0.00023614	68.6	-0.000944	68.6	-0.00151						6.76934	1886.5
-0.045	0.00685	-0.045	0.00306																						68.7	-0.00013548	68.7	-0.0001517	68.7	-0.000218	68.7	-0.00023228	68.7	-0.0002249	68.7	-0.0002521	68.7	-0.00023615	68.7	-0.000944	68.7	-0.00151						6.76964	1898.4
-0.044	0.00693	-0.044	0.00311																						68.8	-0.00013481	68.8	-0.0001541	68.8	-0.0002255	68.8	-0.00023205	68.8	-0.0002248	68.8	-0.0002528	68.8	-0.00023622	68.8	-0.000944	68.8	-0.00151						6.76995	1912.05
-0.043	0.00701	-0.043	0.00317																						68.9	-0.00013378	68.9	-0.0001513	68.9	-0.0002222	68.9	-0.00023183	68.9	-0.0002249	68.9	-0.0002525	68.9	-0.00023588	68.9	-0.000945	68.9	-0.00151						6.77025	1950.55
-0.042	0.00708	-0.042	0.00322																						69	-0.000133	69	-0.0001519	69	-0.0002193	69	-0.00023163	69	-0.0002253	69	-0.0002526	69	-0.00023563	69	-0.000943	69	-0.00151						6.77055	1932.7
-0.041	0.00717	-0.041	0.00327																						69.1	-0.0001335	69.1	-0.0001509	69.1	-0.0002181	69.1	-0.00023147	69.1	-0.000225	69.1	-0.0002518	69.1	-0.00023543	69.1	-0.000942	69.1	-0.00151						6.77085	1919.4
-0.04	0.00726	-0.04	0.00333																						69.2	-0.00013254	69.2	-0.0001491	69.2	-0.00022	69.2	-0.00023139	69.2	-0.000225	69.2	-0.0002522	69.2	-0.0002352	69.2	-0.000943	69.2	-0.00151						6.77116	1938.3
-0.039	0.00732	-0.039	0.00338																						69.3	-0.00013239	69.3	-0.0001482	69.3	-0.0002178	69.3	-0.00023133	69.3	-0.0002251	69.3	-0.0002516	69.3	-0.00023528	69.3	-0.000945	69.3	-0.00151						6.77146	1917.3
-0.038	0.00742	-0.038	0.00343																						69.4	-0.00013328	69.4	-0.0001482	69.4	-0.0002171	69.4	-0.00023131	69.4	-0.0002251	69.4	-0.0002517	69.4	-0.0002352	69.4	-0.000942	69.4	-0.00151						6.77176	1893.5
-0.037	0.00751	-0.037	0.00349																						69.5	-0.00013453	69.5	-0.0001526	69.5	-0.0002173	69.5	-0.00023126	69.5	-0.0002252	69.5	-0.0002511	69.5	-0.00023519	69.5	-0.000941	69.5	-0.00151						6.77206	1925.35
-0.036	0.00759	-0.036	0.00355																						69.6	-0.00013429	69.6	-0.0001558	69.6	-0.0002227	69.6	-0.0002313	69.6	-0.0002252	69.6	-0.0002512	69.6	-0.00023522	69.6	-0.000944	69.6	-0.00151						6.77237	1966.3
-0.035	0.00766	-0.035	0.0036																						69.7	-0.00013341	69.7	-0.0001542	69.7	-0.0002234	69.7	-0.00023125	69.7	-0.0002252	69.7	-0.0002513	69.7	-0.00023547	69.7	-0.000944	69.7	-0.00151						6.77267	1978.9
-0.034	0.00775	-0.034	0.00366																						69.8	-0.00013388	69.8	-0.0001538	69.8	-0.0002211	69.8	-0.00023125	69.8	-0.0002253	69.8	-0.0002516	69.8	-0.00023582	69.8	-0.000942	69.8	-0.00151						6.77297	1967.35
-0.033	0.00784	-0.033	0.00372																						69.9	-0.00013365	69.9	-0.0001527	69.9	-0.000219	69.9	-0.0002314	69.9	-0.0002255	69.9	-0.0002517	69.9	-0.00023611	69.9	-0.000943	69.9	-0.00151						6.77328	1980.3
-0.032	0.00792	-0.032	0.00378																						70	-0.000134	70	-0.0001624	70	-0.0002193	70	-0.00023155	70	-0.0002255	70	-0.0002512	70	-0.00023606	70	-0.000944	70	-0.00151						6.77358	1957.2
-0.031	0.00801	-0.031	0.00384																						70.1	-0.00013579	70.1	-0.0001558	70.1	-0.0002193	70.1	-0.00023177	70.1	-0.0002256	70.1	-0.0002513	70.1	-0.00023582	70.1	-0.000944	70.1	-0.00151						6.77388	1952.3
-0.03	0.0081	-0.03	0.0039																						70.2	-0.00013672	70.2	-0.0001557	70.2	-0.0002223	70.2	-0.0002318	70.2	-0.0002257	70.2	-0.0002511	70.2	-0.00023557	70.2	-0.000943	70.2	-0.00151						6.77418	1960.35
-0.029	0.00818	-0.029	0.00395																						70.3	-0.00013421	70.3	-0.0001553	70.3	-0.0002207	70.3	-0.00023175	70.3	-0.0002256	70.3	-0.0002512	70.3	-0.0002353	70.3	-0.000943	70.3	-0.00151						6.77449	1944.6
-0.028	0.00824	-0.028	0.00402																						70.4	-0.00013335	70.4	-0.0001543	70.4	-0.0002222	70.4	-0.00023164	70.4	-0.0002257	70.4	-0.0002513	70.4	-0.00023535	70.4	-0.000944	70.4	-0.00151						6.77479	1971.9
-0.027	0.00834	-0.027	0.00408																						70.5	-0.0001323	70.5	-0.0001506	70.5	-0.0002237	70.5	-0.0002315	70.5	-0.0002256	70.5	-0.0002506	70.5	-0.00023543	70.5	-0.000942	70.5	-0.00151						6.77509	1954.4
-0.026	0.00843	-0.026	0.00414																						70.6	-0.00013177	70.6	-0.0001563	70.6	-0.0002211	70.6	-0.00023156	70.6	-0.0002259	70.6	-0.0002519	70.6	-0.00023559	70.6	-0.000942	70.6	-0.00151						6.77539	1950.2
-0.025	0.0085	-0.025	0.00421																						70.7	-0.00013352	70.7	-0.0001576	70.7	-0.0002208	70.7	-0.00023166	70.7	-0.0002257	70.7	-0.0002515	70.7	-0.00023562	70.7	-0.000943	70.7	-0.00151						6.7757	1947.05
-0.024	0.00861	-0.024	0.00427																						70.8	-0.00013229	70.8	-0.0001544	70.8	-0.0002207	70.8	-0.00023175	70.8	-0.0002258	70.8	-0.0002516	70.8	-0.0002356	70.8	-0.000943	70.8	-0.00151						6.776	1946.7
-0.023	0.00869	-0.023	0.00433																						70.9	-0.00013386	70.9	-0.0001528	70.9	-0.000224	70.9	-0.00023168	70.9	-0.0002258	70.9	-0.0002519	70.9	-0.00023549	70.9	-0.000942	70.9	-0.00151						6.7763	1936.2
-0.022	0.00877	-0.022	0.0044																						71	-0.00013437	71	-0.0001517	71	-0.00022	71	-0.00023164	71	-0.0002257	71	-0.0002519	71	-0.00023552	71	-0.000942	71	-0.00151						6.77661	1891.75
-0.021	0.00886	-0.021	0.00446																						71.1	-0.00013363	71.1	-0.0001522	71.1	-0.0002188	71.1	-0.00023165	71.1	-0.0002261	71.1	-0.0002515	71.1	-0.00023578	71.1	-0.000944	71.1	-0.00151						6.77691	1915.55
-0.02	0.00895	-0.02	0.00453																						71.2	-0.00013383	71.2	-0.0001536	71.2	-0.0002181	71.2	-0.00023164	71.2	-0.000226	71.2	-0.0002517	71.2	-0.00023586	71.2	-0.000941	71.2	-0.00151						6.77721	1954.75
-0.019	0.00903	-0.019	0.00459																						71.3	-0.00013288	71.3	-0.0001551	71.3	-0.0002184	71.3	-0.00023167	71.3	-0.000226	71.3	-0.0002513	71.3	-0.00023618	71.3	-0.000942	71.3	-0.00151						6.77751	1959.65
-0.018	0.00911	-0.018	0.00465																						71.4	-0.00013191	71.4	-0.0001587	71.4	-0.0002193	71.4	-0.00023168	71.4	-0.0002261	71.4	-0.0002513	71.4	-0.0002364	71.4	-0.000942	71.4	-0.00151						6.77782	1948.1
-0.017	0.00921	-0.017	0.00473																						71.5	-0.00013065	71.5	-0.0001553	71.5	-0.0002194	71.5	-0.00023176	71.5	-0.0002261	71.5	-0.0002514	71.5	-0.00023654	71.5	-0.000943	71.5	-0.00151						6.77812	1963.5
-0.016	0.0093	-0.016	0.00479																						71.6	-0.00013111	71.6	-0.0001603	71.6	-0.0002177	71.6	-0.00023195	71.6	-0.0002259	71.6	-0.0002516	71.6	-0.00023661	71.6	-0.000942	71.6	-0.00151						6.77842	1939
-0.015	0.00939	-0.015	0.00486																						71.7	-0.00013068	71.7	-0.0001558	71.7	-0.000219	71.7	-0.00023217	71.7	-0.000226	71.7	-0.0002518	71.7	-0.00023682	71.7	-0.000942	71.7	-0.00151						6.77872	1916.6
-0.014	0.00946	-0.014	0.00493																						71.8	-0.00012932	71.8	-0.0001614	71.8	-0.0002196	71.8	-0.00023234	71.8	-0.000226	71.8	-0.0002529	71.8	-0.00023683	71.8	-0.000942	71.8	-0.00151						6.77903	1933.4
-0.013	0.00958	-0.013	0.005																						71.9	-0.00012966	71.9	-0.0001587	71.9	-0.0002191	71.9	-0.00023251	71.9	-0.0002259	71.9	-0.0002523	71.9	-0.00023684	71.9	-0.000943	71.9	-0.00151						6.77933	1933.05
-0.012	0.00967	-0.012	0.00506																						72	-0.00012971	72	-0.0001566	72	-0.0002213	72	-0.00023253	72	-0.000226	72	-0.0002523	72	-0.00023703	72	-0.000942	72	-0.00151						6.77963	1949.85
-0.011	0.00973	-0.011	0.00514																						72.1	-0.00012983	72.1	-0.0001545	72.1	-0.0002231	72.1	-0.00023242	72.1	-0.000226	72.1	-0.0002524	72.1	-0.0002369	72.1	-0.000941	72.1	-0.00151						6.77993	1983.1
-0.01	0.00984	-0.01	0.0052																						72.2	-0.00013084	72.2	-0.000153	72.2	-0.0002214	72.2	-0.0002321	72.2	-0.000226	72.2	-0.000253	72.2	-0.00023698	72.2	-0.000943	72.2	-0.00151						6.78024	2035.6
-0.009	0.00992	-0.009	0.00527																						72.3	-0.00013252	72.3	-0.0001516	72.3	-0.0002196	72.3	-0.00023176	72.3	-0.0002262	72.3	-0.0002523	72.3	-0.00023665	72.3	-0.000943	72.3	-0.00151						6.78054	1992.55
-0.008	0.01001	-0.008	0.00534																						72.4	-0.00013126	72.4	-0.0001563	72.4	-0.0002197	72.4	-0.00023159	72.4	-0.000226	72.4	-0.0002521	72.4	-0.00023649	72.4	-0.00094	72.4	-0.00151						6.78084	1994.65
-0.007	0.01012	-0.007	0.00542																						72.5	-0.00013005	72.5	-0.0001667	72.5	-0.0002201	72.5	-0.00023138	72.5	-0.000226	72.5	-0.0002519	72.5	-0.00023643	72.5	-0.000942	72.5	-0.00151						6.78115	2027.55
-0.006	0.01021	-0.006	0.00549																						72.6	-0.00012963	72.6	-0.0001616	72.6	-0.0002213	72.6	-0.00023133	72.6	-0.0002262	72.6	-0.0002514	72.6	-0.00023663	72.6	-0.000942	72.6	-0.00151						6.78145	1984.15
-0.005	0.01029	-0.005	0.00556																						72.7	-0.00013429	72.7	-0.0001592	72.7	-0.0002195	72.7	-0.0002311	72.7	-0.0002261	72.7	-0.0002519	72.7	-0.00023666	72.7	-0.00094	72.7	-0.00151						6.78175	1974
-0.004	0.01037	-0.004	0.00563																						72.8	-0.00013185	72.8	-0.0001557	72.8	-0.00022	72.8	-0.00023108	72.8	-0.0002261	72.8	-0.0002512	72.8	-0.00023673	72.8	-0.000941	72.8	-0.00151						6.78205	1973.65
-0.003	0.01048	-0.003	0.00571																						72.9	-0.00013187	72.9	-0.000151	72.9	-0.0002207	72.9	-0.00023118	72.9	-0.0002263	72.9	-0.0002523	72.9	-0.00023627	72.9	-0.000942	72.9	-0.00151						6.78236	1971.55
-0.002	0.01057	-0.002	0.00578																						73	-0.00013135	73	-0.0001489	73	-0.0002185	73	-0.00023146	73	-0.0002262	73	-0.0002519	73	-0.00023633	73	-0.000943	73	-0.00151						6.78266	1932.7
-0.001	0.01066	-0.001	0.00585																						73.1	-0.00012981	73.1	-0.0001542	73.1	-0.0002174	73.1	-0.00023172	73.1	-0.0002261	73.1	-0.0002519	73.1	-0.00023646	73.1	-0.000941	73.1	-0.00151						6.78296	1926.4
-1.38778e-17	0.01076	-1.38778e-17	0.00593																						73.2	-0.00013094	73.2	-0.000152	73.2	-0.0002172	73.2	-0.00023193	73.2	-0.0002262	73.2	-0.0002513	73.2	-0.00023635	73.2	-0.000941	73.2	-0.00151						6.78326	1946.7
0.001	0.01086	0.001	0.006																						73.3	-0.000131	73.3	-0.0001511	73.3	-0.0002233	73.3	-0.00023194	73.3	-0.0002263	73.3	-0.0002513	73.3	-0.00023645	73.3	-0.000943	73.3	-0.00151						6.78357	1969.1
																									73.4	-0.00012946	73.4	-0.0001518	73.4	-0.0002251	73.4	-0.00023209	73.4	-0.0002263	73.4	-0.0002511	73.4	-0.00023643	73.4	-0.000941	73.4	-0.00151						6.78387	1973.3
																									73.5	-0.00012949	73.5	-0.0001504	73.5	-0.0002228	73.5	-0.00023212	73.5	-0.0002266	73.5	-0.0002513	73.5	-0.00023613	73.5	-0.000941	73.5	-0.00151						6.78417	1956.15
																									73.6	-0.00012893	73.6	-0.000148	73.6	-0.0002213	73.6	-0.00023219	73.6	-0.0002266	73.6	-0.0002512	73.6	-0.00023613	73.6	-0.000942	73.6	-0.00151						6.78448	1963.15
																									73.7	-0.0001288	73.7	-0.0001481	73.7	-0.0002185	73.7	-0.00023214	73.7	-0.0002266	73.7	-0.0002511	73.7	-0.00023595	73.7	-0.000944	73.7	-0.00151						6.78478	1956.5
																									73.8	-0.00012755	73.8	-0.0001478	73.8	-0.0002176	73.8	-0.00023209	73.8	-0.0002265	73.8	-0.0002506	73.8	-0.0002361	73.8	-0.000942	73.8	-0.00151						6.78508	1928.15
																									73.9	-0.00012785	73.9	-0.0001503	73.9	-0.0002165	73.9	-0.00023204	73.9	-0.0002264	73.9	-0.0002511	73.9	-0.0002361	73.9	-0.000941	73.9	-0.00151						6.78538	1911.35
																									74	-0.00012784	74	-0.000149	74	-0.0002179	74	-0.00023204	74	-0.0002266	74	-0.0002509	74	-0.00023612	74	-0.000943	74	-0.00151						6.78569	1919.05
																									74.1	-0.00012773	74.1	-0.0001481	74.1	-0.0002169	74.1	-0.00023214	74.1	-0.0002265	74.1	-0.0002509	74.1	-0.00023616	74.1	-0.000943	74.1	-0.00151						6.78599	1889.3
																									74.2	-0.00012756	74.2	-0.0001455	74.2	-0.0002192	74.2	-0.00023225	74.2	-0.0002265	74.2	-0.0002509	74.2	-0.0002361	74.2	-0.000942	74.2	-0.00151						6.78629	1917.3
																									74.3	-0.00012919	74.3	-0.0001443	74.3	-0.0002193	74.3	-0.00023241	74.3	-0.0002266	74.3	-0.0002515	74.3	-0.00023626	74.3	-0.000942	74.3	-0.00151						6.78659	1969.45
																									74.4	-0.00013025	74.4	-0.0001437	74.4	-0.0002176	74.4	-0.00023244	74.4	-0.0002265	74.4	-0.000251	74.4	-0.00023629	74.4	-0.000942	74.4	-0.00151						6.7869	1985.55
																									74.5	-0.00013035	74.5	-0.0001464	74.5	-0.0002172	74.5	-0.00023262	74.5	-0.0002264	74.5	-0.0002511	74.5	-0.00023637	74.5	-0.000942	74.5	-0.00151						6.7872	1972.95
																									74.6	-0.00013104	74.6	-0.0001494	74.6	-0.000216	74.6	-0.00023269	74.6	-0.0002265	74.6	-0.000251	74.6	-0.00023632	74.6	-0.000941	74.6	-0.00151						6.7875	1953.7
																									74.7	-0.00013171	74.7	-0.0001487	74.7	-0.0002214	74.7	-0.00023278	74.7	-0.0002266	74.7	-0.0002515	74.7	-0.00023636	74.7	-0.000942	74.7	-0.00151						6.7878	1973.3
																									74.8	-0.0001314	74.8	-0.0001486	74.8	-0.0002213	74.8	-0.00023288	74.8	-0.0002266	74.8	-0.0002515	74.8	-0.0002365	74.8	-0.000942	74.8	-0.00151						6.78811	1949.15
																									74.9	-0.00013165	74.9	-0.0001466	74.9	-0.0002201	74.9	-0.00023294	74.9	-0.0002266	74.9	-0.0002511	74.9	-0.00023642	74.9	-0.000942	74.9	-0.00151						6.78841	1942.85
																									75	-0.00012922	75	-0.0001479	75	-0.0002218	75	-0.00023294	75	-0.0002265	75	-0.0002508	75	-0.0002366	75	-0.000942	75	-0.00151						6.78871	1926.75
																									75.1	-0.00012871	75.1	-0.0001448	75.1	-0.0002198	75.1	-0.00023308	75.1	-0.0002267	75.1	-0.0002509	75.1	-0.00023642	75.1	-0.000942	75.1	-0.00151						6.78902	1957.9
																									75.2	-0.00013197	75.2	-0.0001436	75.2	-0.0002183	75.2	-0.00023314	75.2	-0.0002267	75.2	-0.0002508	75.2	-0.00023623	75.2	-0.000943	75.2	-0.00151						6.78932	1950.55
																									75.3	-0.00013296	75.3	-0.000145	75.3	-0.0002189	75.3	-0.0002333	75.3	-0.0002266	75.3	-0.0002505	75.3	-0.00023632	75.3	-0.000945	75.3	-0.00151						6.78962	1955.1
																									75.4	-0.00013255	75.4	-0.0001432	75.4	-0.0002199	75.4	-0.00023342	75.4	-0.0002267	75.4	-0.0002506	75.4	-0.00023635	75.4	-0.000945	75.4	-0.00151						6.78992	1975.75
																									75.5	-0.00013134	75.5	-0.0001431	75.5	-0.0002189	75.5	-0.00023346	75.5	-0.0002266	75.5	-0.0002508	75.5	-0.00023655	75.5	-0.000945	75.5	-0.00151						6.79023	1916.95
																									75.6	-0.00013297	75.6	-0.0001435	75.6	-0.0002182	75.6	-0.00023319	75.6	-0.0002267	75.6	-0.0002505	75.6	-0.00023646	75.6	-0.000945	75.6	-0.00151						6.79053	1870.05
																									75.7	-0.00013303	75.7	-0.0001455	75.7	-0.0002228	75.7	-0.00023303	75.7	-0.0002267	75.7	-0.0002513	75.7	-0.0002363	75.7	-0.000943	75.7	-0.00151						6.79083	1885.8
																									75.8	-0.00013252	75.8	-0.000145	75.8	-0.0002199	75.8	-0.00023299	75.8	-0.0002266	75.8	-0.0002513	75.8	-0.00023648	75.8	-0.000943	75.8	-0.00151						6.79113	1905.05
																									75.9	-0.00013039	75.9	-0.0001517	75.9	-0.0002179	75.9	-0.00023318	75.9	-0.0002266	75.9	-0.000252	75.9	-0.00023642	75.9	-0.000943	75.9	-0.00151						6.79144	1909.6
																									76	-0.00013144	76	-0.0001529	76	-0.0002165	76	-0.00023328	76	-0.0002269	76	-0.0002507	76	-0.00023655	76	-0.000943	76	-0.00151						6.79174	1892.8
																									76.1	-0.00013287	76.1	-0.0001523	76.1	-0.000217	76.1	-0.00023344	76.1	-0.0002267	76.1	-0.0002519	76.1	-0.00023659	76.1	-0.000942	76.1	-0.00151						6.79204	1925
																									76.2	-0.0001321	76.2	-0.0001516	76.2	-0.0002167	76.2	-0.00023343	76.2	-0.0002266	76.2	-0.0002522	76.2	-0.00023641	76.2	-0.000942	76.2	-0.00151						6.79234	1932
																									76.3	-0.00013126	76.3	-0.0001513	76.3	-0.0002177	76.3	-0.00023339	76.3	-0.0002268	76.3	-0.0002517	76.3	-0.00023653	76.3	-0.000944	76.3	-0.00151						6.79265	1942.15
																									76.4	-0.00013044	76.4	-0.0001539	76.4	-0.000221	76.4	-0.00023332	76.4	-0.0002268	76.4	-0.0002515	76.4	-0.00023649	76.4	-0.000943	76.4	-0.00151						6.79295	1968.05
																									76.5	-0.00013398	76.5	-0.000157	76.5	-0.0002202	76.5	-0.00023322	76.5	-0.0002268	76.5	-0.000252	76.5	-0.00023651	76.5	-0.000942	76.5	-0.00151						6.79325	1930.95
																									76.6	-0.00013348	76.6	-0.000161	76.6	-0.0002185	76.6	-0.00023299	76.6	-0.0002268	76.6	-0.0002522	76.6	-0.00023679	76.6	-0.000943	76.6	-0.00151						6.79356	1937.6
																									76.7	-0.00013373	76.7	-0.0001611	76.7	-0.0002185	76.7	-0.00023288	76.7	-0.0002267	76.7	-0.000252	76.7	-0.00023667	76.7	-0.000944	76.7	-0.00151						6.79386	1947.4
																									76.8	-0.00013264	76.8	-0.0001584	76.8	-0.0002194	76.8	-0.00023289	76.8	-0.0002267	76.8	-0.0002519	76.8	-0.00023679	76.8	-0.000941	76.8	-0.00151						6.79416	1952.3
																									76.9	-0.00013173	76.9	-0.0001587	76.9	-0.0002217	76.9	-0.00023311	76.9	-0.000227	76.9	-0.0002516	76.9	-0.00023671	76.9	-0.000942	76.9	-0.00151						6.79446	1943.55
																									77	-0.00013053	77	-0.0001652	77	-0.0002213	77	-0.00023332	77	-0.000227	77	-0.0002518	77	-0.00023684	77	-0.000944	77	-0.00151						6.79477	1928.85
																									77.1	-0.00013157	77.1	-0.0001669	77.1	-0.0002221	77.1	-0.00023359	77.1	-0.000227	77.1	-0.0002514	77.1	-0.00023693	77.1	-0.000945	77.1	-0.00151						6.79507	1915.2
																									77.2	-0.00013394	77.2	-0.0001642	77.2	-0.0002221	77.2	-0.00023346	77.2	-0.000227	77.2	-0.0002525	77.2	-0.00023683	77.2	-0.000942	77.2	-0.00151						6.79537	1926.75
																									77.3	-0.00013454	77.3	-0.0001627	77.3	-0.0002188	77.3	-0.00023338	77.3	-0.000227	77.3	-0.0002516	77.3	-0.0002369	77.3	-0.000941	77.3	-0.00151						6.79567	1942.85
																									77.4	-0.00013509	77.4	-0.0001592	77.4	-0.0002166	77.4	-0.00023332	77.4	-0.0002272	77.4	-0.0002518	77.4	-0.00023695	77.4	-0.000944	77.4	-0.00151						6.79598	1933.75
																									77.5	-0.00013411	77.5	-0.0001611	77.5	-0.0002153	77.5	-0.0002332	77.5	-0.000227	77.5	-0.0002525	77.5	-0.0002368	77.5	-0.000942	77.5	-0.00151						6.79628	1969.45
																									77.6	-0.00013595	77.6	-0.0001626	77.6	-0.0002149	77.6	-0.00023302	77.6	-0.000227	77.6	-0.0002526	77.6	-0.00023678	77.6	-0.000941	77.6	-0.00151						6.79658	1959.3
																									77.7	-0.0001356	77.7	-0.0001635	77.7	-0.0002153	77.7	-0.00023297	77.7	-0.0002271	77.7	-0.0002524	77.7	-0.00023693	77.7	-0.000942	77.7	-0.00151						6.79689	2002.7
																									77.8	-0.00013438	77.8	-0.0001663	77.8	-0.0002167	77.8	-0.000233	77.8	-0.0002269	77.8	-0.000252	77.8	-0.00023713	77.8	-0.000943	77.8	-0.00151						6.79719	2011.45
																									77.9	-0.00013387	77.9	-0.0001664	77.9	-0.0002174	77.9	-0.00023298	77.9	-0.000227	77.9	-0.0002525	77.9	-0.00023717	77.9	-0.000942	77.9	-0.00151						6.79749	1988
																									78	-0.00013222	78	-0.0001632	78	-0.0002163	78	-0.00023302	78	-0.0002269	78	-0.000252	78	-0.00023731	78	-0.000942	78	-0.00151						6.79779	1930.25
																									78.1	-0.00013142	78.1	-0.0001706	78.1	-0.0002148	78.1	-0.0002329	78.1	-0.000227	78.1	-0.0002527	78.1	-0.00023718	78.1	-0.000942	78.1	-0.00151						6.7981	1912.75
																									78.2	-0.00012994	78.2	-0.0001751	78.2	-0.0002164	78.2	-0.00023282	78.2	-0.000227	78.2	-0.000253	78.2	-0.00023701	78.2	-0.000943	78.2	-0.00151						6.7984	1919.4
																									78.3	-0.00013128	78.3	-0.0001709	78.3	-0.000217	78.3	-0.00023287	78.3	-0.0002271	78.3	-0.0002529	78.3	-0.00023696	78.3	-0.000941	78.3	-0.00151						6.7987	1942.85
																									78.4	-0.00013434	78.4	-0.0001756	78.4	-0.0002188	78.4	-0.00023283	78.4	-0.0002271	78.4	-0.0002526	78.4	-0.00023674	78.4	-0.000942	78.4	-0.00151						6.799	1968.75
																									78.5	-0.00013393	78.5	-0.0001768	78.5	-0.0002183	78.5	-0.00023292	78.5	-0.0002271	78.5	-0.0002523	78.5	-0.00023663	78.5	-0.000943	78.5	-0.00151						6.79931	1987.3
																									78.6	-0.00013479	78.6	-0.0001801	78.6	-0.0002224	78.6	-0.00023278	78.6	-0.0002271	78.6	-0.0002522	78.6	-0.00023658	78.6	-0.000943	78.6	-0.00151						6.79961	1949.85
																									78.7	-0.0001325	78.7	-0.0001759	78.7	-0.0002194	78.7	-0.00023285	78.7	-0.0002271	78.7	-0.0002516	78.7	-0.00023671	78.7	-0.000942	78.7	-0.00151						6.79991	1905.75
																									78.8	-0.00013194	78.8	-0.0001724	78.8	-0.0002173	78.8	-0.00023295	78.8	-0.0002271	78.8	-0.0002519	78.8	-0.0002365	78.8	-0.000941	78.8	-0.00151						6.80021	1903.65
																									78.9	-0.00013282	78.9	-0.0001719	78.9	-0.0002155	78.9	-0.000233	78.9	-0.000227	78.9	-0.0002518	78.9	-0.00023634	78.9	-0.000943	78.9	-0.00151						6.80052	1933.4
																									79	-0.00013302	79	-0.0001707	79	-0.0002152	79	-0.000233	79	-0.0002272	79	-0.000252	79	-0.00023624	79	-0.000941	79	-0.00151						6.80082	1946.7
																									79.1	-0.00013098	79.1	-0.0001671	79.1	-0.0002151	79.1	-0.00023306	79.1	-0.0002271	79.1	-0.0002517	79.1	-0.00023606	79.1	-0.000941	79.1	-0.00151						6.80112	1948.8
																									79.2	-0.00013216	79.2	-0.0001709	79.2	-0.0002166	79.2	-0.00023323	79.2	-0.0002272	79.2	-0.0002517	79.2	-0.00023607	79.2	-0.000943	79.2	-0.00151						6.80143	1965.6
																									79.3	-0.00013087	79.3	-0.0001739	79.3	-0.0002167	79.3	-0.00023337	79.3	-0.0002273	79.3	-0.0002515	79.3	-0.00023617	79.3	-0.000943	79.3	-0.00151						6.80173	1936.2
																									79.4	-0.00013047	79.4	-0.0001705	79.4	-0.0002199	79.4	-0.00023356	79.4	-0.0002273	79.4	-0.0002517	79.4	-0.00023636	79.4	-0.000941	79.4	-0.00151						6.80203	1908.9
																									79.5	-0.00012896	79.5	-0.0001671	79.5	-0.0002175	79.5	-0.00023362	79.5	-0.0002274	79.5	-0.0002513	79.5	-0.00023632	79.5	-0.000941	79.5	-0.00151						6.80233	1912.4
																									79.6	-0.00012902	79.6	-0.0001665	79.6	-0.0002164	79.6	-0.00023372	79.6	-0.0002274	79.6	-0.0002511	79.6	-0.00023666	79.6	-0.000944	79.6	-0.00151						6.80264	1900.15
																									79.7	-0.00012827	79.7	-0.0001626	79.7	-0.000217	79.7	-0.00023386	79.7	-0.0002275	79.7	-0.000251	79.7	-0.00023677	79.7	-0.000942	79.7	-0.00151						6.80294	1902.6
																									79.8	-0.00013159	79.8	-0.0001623	79.8	-0.0002162	79.8	-0.00023384	79.8	-0.0002275	79.8	-0.000251	79.8	-0.00023696	79.8	-0.00094	79.8	-0.00151						6.80324	1877.4
																									79.9	-0.00013153	79.9	-0.0001608	79.9	-0.0002166	79.9	-0.00023384	79.9	-0.0002276	79.9	-0.0002511	79.9	-0.0002372	79.9	-0.000942	79.9	-0.00151						6.80354	1907.5
																									80	-0.00013139	80	-0.0001642	80	-0.0002169	80	-0.00023369	80	-0.0002276	80	-0.000251	80	-0.00023726	80	-0.000944	80	-0.00151						6.80385	1969.1
																									80.1	-0.00013056	80.1	-0.0001628	80.1	-0.0002184	80.1	-0.00023359	80.1	-0.0002276	80.1	-0.0002516	80.1	-0.00023711	80.1	-0.000942	80.1	-0.00151						6.80415	1939.35
																									80.2	-0.00012925	80.2	-0.0001644	80.2	-0.0002205	80.2	-0.00023338	80.2	-0.000228	80.2	-0.0002514	80.2	-0.00023705	80.2	-0.000942	80.2	-0.00151						6.80445	1922.2
																									80.3	-0.00012918	80.3	-0.0001628	80.3	-0.0002192	80.3	-0.00023326	80.3	-0.0002279	80.3	-0.0002512	80.3	-0.00023705	80.3	-0.000941	80.3	-0.00151						6.80476	1964.9
																									80.4	-0.00013191	80.4	-0.0001652	80.4	-0.0002178	80.4	-0.00023317	80.4	-0.0002279	80.4	-0.0002521	80.4	-0.00023692	80.4	-0.000943	80.4	-0.00151						6.80506	1951.95
																									80.5	-0.00013144	80.5	-0.0001688	80.5	-0.0002178	80.5	-0.00023295	80.5	-0.0002279	80.5	-0.0002527	80.5	-0.00023688	80.5	-0.000941	80.5	-0.00151						6.80536	1945.65
																									80.6	-0.00013042	80.6	-0.0001673	80.6	-0.0002196	80.6	-0.00023268	80.6	-0.0002279	80.6	-0.0002522	80.6	-0.00023679	80.6	-0.00094	80.6	-0.00151						6.80566	1932
																									80.7	-0.00013129	80.7	-0.000165	80.7	-0.0002201	80.7	-0.0002325	80.7	-0.000228	80.7	-0.0002522	80.7	-0.00023684	80.7	-0.000943	80.7	-0.00151						6.80597	1930.6
																									80.8	-0.00013201	80.8	-0.0001604	80.8	-0.0002204	80.8	-0.00023236	80.8	-0.000228	80.8	-0.0002521	80.8	-0.00023701	80.8	-0.000943	80.8	-0.00151						6.80627	1928.85
																									80.9	-0.00013231	80.9	-0.0001561	80.9	-0.0002215	80.9	-0.00023228	80.9	-0.0002278	80.9	-0.0002519	80.9	-0.00023707	80.9	-0.000941	80.9	-0.00151						6.80657	1924.65
																									81	-0.00013299	81	-0.0001563	81	-0.0002206	81	-0.00023207	81	-0.0002278	81	-0.0002515	81	-0.00023717	81	-0.000941	81	-0.00151						6.80687	1908.55
																									81.1	-0.00013108	81.1	-0.0001666	81.1	-0.0002174	81.1	-0.00023178	81.1	-0.000228	81.1	-0.0002516	81.1	-0.0002369	81.1	-0.000942	81.1	-0.00151						6.80718	1911.7
																									81.2	-0.00012993	81.2	-0.0001675	81.2	-0.0002155	81.2	-0.00023152	81.2	-0.0002279	81.2	-0.000251	81.2	-0.00023681	81.2	-0.000941	81.2	-0.00151						6.80748	1930.6
																									81.3	-0.0001328	81.3	-0.0001629	81.3	-0.0002143	81.3	-0.00023143	81.3	-0.000228	81.3	-0.0002517	81.3	-0.00023655	81.3	-0.00094	81.3	-0.00151						6.80778	1941.45
																									81.4	-0.00013198	81.4	-0.000163	81.4	-0.0002193	81.4	-0.00023138	81.4	-0.000228	81.4	-0.0002513	81.4	-0.00023645	81.4	-0.000942	81.4	-0.00151						6.80808	1920.8
																									81.5	-0.00013257	81.5	-0.0001617	81.5	-0.0002215	81.5	-0.00023148	81.5	-0.000228	81.5	-0.0002514	81.5	-0.00023642	81.5	-0.000943	81.5	-0.00151						6.80839	1934.8
																									81.6	-0.00013271	81.6	-0.0001662	81.6	-0.0002202	81.6	-0.00023145	81.6	-0.0002278	81.6	-0.0002515	81.6	-0.00023656	81.6	-0.00094	81.6	-0.00151						6.80869	1903.3
																									81.7	-0.00013254	81.7	-0.0001655	81.7	-0.0002193	81.7	-0.00023148	81.7	-0.000228	81.7	-0.0002517	81.7	-0.00023657	81.7	-0.000941	81.7	-0.00151						6.80899	1906.1
																									81.8	-0.00013227	81.8	-0.0001633	81.8	-0.0002193	81.8	-0.00023144	81.8	-0.0002279	81.8	-0.0002518	81.8	-0.00023644	81.8	-0.000941	81.8	-0.00151						6.8093	1893.15
																									81.9	-0.00013028	81.9	-0.0001654	81.9	-0.0002206	81.9	-0.0002315	81.9	-0.0002279	81.9	-0.0002512	81.9	-0.00023637	81.9	-0.000942	81.9	-0.00151						6.8096	1857.8
																									82	-0.00012966	82	-0.0001616	82	-0.0002199	82	-0.00023132	82	-0.000228	82	-0.0002517	82	-0.00023649	82	-0.000939	82	-0.00151						6.8099	1825.6
																									82.1	-0.0001288	82.1	-0.0001594	82.1	-0.0002208	82.1	-0.00023122	82.1	-0.000228	82.1	-0.0002517	82.1	-0.00023653	82.1	-0.000941	82.1	-0.00151						6.8102	1837.15
																									82.2	-0.00013005	82.2	-0.0001595	82.2	-0.0002197	82.2	-0.00023106	82.2	-0.0002279	82.2	-0.0002516	82.2	-0.0002367	82.2	-0.000942	82.2	-0.00151						6.81051	1884.75
																									82.3	-0.00013208	82.3	-0.0001629	82.3	-0.0002175	82.3	-0.00023103	82.3	-0.000228	82.3	-0.0002514	82.3	-0.00023647	82.3	-0.00094	82.3	-0.00151						6.81081	1907.15
																									82.4	-0.00013132	82.4	-0.0001655	82.4	-0.0002162	82.4	-0.00023091	82.4	-0.0002281	82.4	-0.0002517	82.4	-0.0002367	82.4	-0.000939	82.4	-0.00151						6.81111	1936.9
																									82.5	-0.00013164	82.5	-0.0001671	82.5	-0.000216	82.5	-0.00023088	82.5	-0.0002282	82.5	-0.0002512	82.5	-0.00023628	82.5	-0.000941	82.5	-0.00151						6.81141	1925.35
																									82.6	-0.00013008	82.6	-0.0001656	82.6	-0.0002194	82.6	-0.0002308	82.6	-0.0002281	82.6	-0.0002521	82.6	-0.00023593	82.6	-0.000943	82.6	-0.00151						6.81172	1941.1
																									82.7	-0.00012935	82.7	-0.0001633	82.7	-0.0002164	82.7	-0.0002308	82.7	-0.000228	82.7	-0.0002514	82.7	-0.00023582	82.7	-0.000939	82.7	-0.00151						6.81202	1917.65
																									82.8	-0.00012878	82.8	-0.0001645	82.8	-0.0002155	82.8	-0.00023056	82.8	-0.0002281	82.8	-0.0002517	82.8	-0.0002354	82.8	-0.00094	82.8	-0.00151						6.81232	1859.55
																									82.9	-0.00012964	82.9	-0.000163	82.9	-0.000216	82.9	-0.00023049	82.9	-0.0002281	82.9	-0.0002521	82.9	-0.00023499	82.9	-0.000942	82.9	-0.00151						6.81263	1818.25
																									83	-0.0001332	83	-0.0001616	83	-0.0002155	83	-0.00023017	83	-0.0002283	83	-0.0002519	83	-0.00023514	83	-0.000943	83	-0.00151						6.81293	1818.95
																									83.1	-0.00013066	83.1	-0.0001593	83.1	-0.0002148	83.1	-0.00022999	83.1	-0.0002281	83.1	-0.000252	83.1	-0.00023542	83.1	-0.00094	83.1	-0.00151						6.81323	1811.25
																									83.2	-0.00013126	83.2	-0.0001567	83.2	-0.0002186	83.2	-0.00022975	83.2	-0.000228	83.2	-0.000252	83.2	-0.0002356	83.2	-0.000939	83.2	-0.00151						6.81353	1799
																									83.3	-0.00012987	83.3	-0.0001544	83.3	-0.0002169	83.3	-0.00022958	83.3	-0.0002284	83.3	-0.0002519	83.3	-0.00023562	83.3	-0.000943	83.3	-0.00151						6.81384	1771.35
																									83.4	-0.00013091	83.4	-0.0001532	83.4	-0.0002168	83.4	-0.00022939	83.4	-0.0002283	83.4	-0.0002516	83.4	-0.00023589	83.4	-0.000941	83.4	-0.00151						6.81414	1789.55
																									83.5	-0.00012955	83.5	-0.0001543	83.5	-0.0002155	83.5	-0.00022924	83.5	-0.0002283	83.5	-0.0002516	83.5	-0.00023592	83.5	-0.00094	83.5	-0.00151						6.81444	1844.15
																									83.6	-0.00013144	83.6	-0.0001585	83.6	-0.0002187	83.6	-0.00022908	83.6	-0.0002284	83.6	-0.0002519	83.6	-0.00023612	83.6	-0.00094	83.6	-0.00151						6.81474	1886.85
																									83.7	-0.00013022	83.7	-0.0001606	83.7	-0.0002181	83.7	-0.00022893	83.7	-0.0002284	83.7	-0.0002516	83.7	-0.00023637	83.7	-0.000942	83.7	-0.00151						6.81505	1884.4
																									83.8	-0.00013041	83.8	-0.000161	83.8	-0.000216	83.8	-0.00022892	83.8	-0.0002284	83.8	-0.0002518	83.8	-0.00023644	83.8	-0.00094	83.8	-0.00151						6.81535	1879.5
																									83.9	-0.00012994	83.9	-0.0001597	83.9	-0.0002144	83.9	-0.00022884	83.9	-0.0002285	83.9	-0.0002516	83.9	-0.00023682	83.9	-0.000939	83.9	-0.00151						6.81565	1839.25
																									84	-0.0001304	84	-0.0001579	84	-0.0002142	84	-0.00022864	84	-0.0002285	84	-0.0002518	84	-0.00023686	84	-0.000941	84	-0.00151						6.81595	1821.4
																									84.1	-0.00013339	84.1	-0.0001549	84.1	-0.0002134	84.1	-0.0002285	84.1	-0.0002283	84.1	-0.0002515	84.1	-0.00023699	84.1	-0.00094	84.1	-0.00151						6.81626	1818.6
																									84.2	-0.00013208	84.2	-0.0001529	84.2	-0.0002145	84.2	-0.00022836	84.2	-0.0002283	84.2	-0.0002522	84.2	-0.00023685	84.2	-0.000941	84.2	-0.00151						6.81656	1817.55
																									84.3	-0.00013276	84.3	-0.0001488	84.3	-0.0002176	84.3	-0.00022842	84.3	-0.0002284	84.3	-0.0002519	84.3	-0.00023672	84.3	-0.00094	84.3	-0.00151						6.81686	1842.4
																									84.4	-0.00013145	84.4	-0.0001498	84.4	-0.0002159	84.4	-0.0002285	84.4	-0.0002284	84.4	-0.0002524	84.4	-0.00023668	84.4	-0.000942	84.4	-0.00151						6.81717	1839.95
																									84.5	-0.00013177	84.5	-0.0001516	84.5	-0.0002173	84.5	-0.00022844	84.5	-0.0002285	84.5	-0.0002519	84.5	-0.00023669	84.5	-0.000941	84.5	-0.00151						6.81747	1873.2
																									84.6	-0.0001316	84.6	-0.000156	84.6	-0.0002179	84.6	-0.00022847	84.6	-0.0002285	84.6	-0.0002517	84.6	-0.00023685	84.6	-0.000939	84.6	-0.00151						6.81777	1841
																									84.7	-0.00013074	84.7	-0.0001549	84.7	-0.0002175	84.7	-0.00022839	84.7	-0.0002284	84.7	-0.0002518	84.7	-0.00023704	84.7	-0.00094	84.7	-0.00151						6.81807	1819.3
																									84.8	-0.00013027	84.8	-0.0001523	84.8	-0.0002177	84.8	-0.00022831	84.8	-0.0002284	84.8	-0.0002512	84.8	-0.00023708	84.8	-0.000941	84.8	-0.00151						6.81838	1811.25
																									84.9	-0.0001298	84.9	-0.0001512	84.9	-0.0002199	84.9	-0.0002283	84.9	-0.0002284	84.9	-0.0002514	84.9	-0.00023738	84.9	-0.000939	84.9	-0.00151						6.81868	1789.2
																									85	-0.00012927	85	-0.0001537	85	-0.0002184	85	-0.00022846	85	-0.0002283	85	-0.0002513	85	-0.00023741	85	-0.000939	85	-0.00151						6.81898	1814.75
																									85.1	-0.00012906	85.1	-0.000155	85.1	-0.0002166	85.1	-0.00022868	85.1	-0.0002283	85.1	-0.0002516	85.1	-0.00023733	85.1	-0.000941	85.1	-0.00151						6.81928	1833.3
																									85.2	-0.00013067	85.2	-0.0001593	85.2	-0.0002159	85.2	-0.00022877	85.2	-0.0002284	85.2	-0.0002508	85.2	-0.00023731	85.2	-0.000942	85.2	-0.00151						6.81959	1779.4
																									85.3	-0.00013027	85.3	-0.0001658	85.3	-0.000216	85.3	-0.00022889	85.3	-0.0002283	85.3	-0.0002514	85.3	-0.00023722	85.3	-0.00094	85.3	-0.00151						6.81989	1776.25
																									85.4	-0.00012984	85.4	-0.0001614	85.4	-0.000215	85.4	-0.00022893	85.4	-0.0002286	85.4	-0.0002512	85.4	-0.00023716	85.4	-0.00094	85.4	-0.00151						6.82019	1805.3
																									85.5	-0.00012829	85.5	-0.0001594	85.5	-0.0002184	85.5	-0.00022895	85.5	-0.0002286	85.5	-0.0002511	85.5	-0.00023739	85.5	-0.00094	85.5	-0.00151						6.82049	1838.2
																									85.6	-0.00012887	85.6	-0.0001585	85.6	-0.0002187	85.6	-0.00022877	85.6	-0.0002284	85.6	-0.000251	85.6	-0.00023729	85.6	-0.000941	85.6	-0.00151						6.8208	1856.4
																									85.7	-0.00012761	85.7	-0.0001616	85.7	-0.0002197	85.7	-0.00022865	85.7	-0.0002285	85.7	-0.0002512	85.7	-0.00023745	85.7	-0.000939	85.7	-0.00151						6.8211	1838.55
																									85.8	-0.00012777	85.8	-0.00016	85.8	-0.0002201	85.8	-0.00022855	85.8	-0.0002286	85.8	-0.0002512	85.8	-0.00023756	85.8	-0.00094	85.8	-0.00151						6.8214	1796.9
																									85.9	-0.0001303	85.9	-0.0001646	85.9	-0.000217	85.9	-0.00022854	85.9	-0.0002287	85.9	-0.000251	85.9	-0.00023749	85.9	-0.000941	85.9	-0.00151						6.82171	1800.75
																									86	-0.00013033	86	-0.0001725	86	-0.0002147	86	-0.00022847	86	-0.0002287	86	-0.0002515	86	-0.00023756	86	-0.00094	86	-0.00151						6.82201	1810.2
																									86.1	-0.0001303	86.1	-0.0001694	86.1	-0.0002181	86.1	-0.00022847	86.1	-0.0002285	86.1	-0.0002511	86.1	-0.00023772	86.1	-0.000939	86.1	-0.00151						6.82231	1803.2
																									86.2	-0.00012891	86.2	-0.0001726	86.2	-0.000215	86.2	-0.00022835	86.2	-0.0002286	86.2	-0.0002514	86.2	-0.00023771	86.2	-0.00094	86.2	-0.00151						6.82261	1801.1
																									86.3	-0.00013078	86.3	-0.0001665	86.3	-0.0002135	86.3	-0.00022838	86.3	-0.0002286	86.3	-0.0002518	86.3	-0.00023777	86.3	-0.000941	86.3	-0.00151						6.82292	1802.85
																									86.4	-0.00013058	86.4	-0.0001644	86.4	-0.0002132	86.4	-0.00022822	86.4	-0.0002285	86.4	-0.0002523	86.4	-0.00023764	86.4	-0.000939	86.4	-0.00151						6.82322	1783.25
																									86.5	-0.00012875	86.5	-0.0001614	86.5	-0.0002157	86.5	-0.00022818	86.5	-0.0002286	86.5	-0.0002526	86.5	-0.00023766	86.5	-0.000939	86.5	-0.00151						6.82352	1760.5
																									86.6	-0.00012916	86.6	-0.0001601	86.6	-0.0002149	86.6	-0.00022817	86.6	-0.0002286	86.6	-0.0002522	86.6	-0.00023789	86.6	-0.00094	86.6	-0.00151						6.82382	1795.15
																									86.7	-0.00013136	86.7	-0.0001599	86.7	-0.0002147	86.7	-0.00022797	86.7	-0.0002285	86.7	-0.0002525	86.7	-0.00023784	86.7	-0.000941	86.7	-0.00151						6.82413	1800.75
																									86.8	-0.00013176	86.8	-0.0001613	86.8	-0.0002172	86.8	-0.00022783	86.8	-0.0002286	86.8	-0.0002519	86.8	-0.00023785	86.8	-0.000939	86.8	-0.00151						6.82443	1817.2
																									86.9	-0.0001323	86.9	-0.0001608	86.9	-0.0002179	86.9	-0.00022774	86.9	-0.0002287	86.9	-0.0002521	86.9	-0.00023784	86.9	-0.000941	86.9	-0.00151						6.82473	1818.25
																									87	-0.0001336	87	-0.0001643	87	-0.000221	87	-0.00022771	87	-0.0002286	87	-0.0002529	87	-0.00023771	87	-0.00094	87	-0.00151						6.82504	1784.3
																									87.1	-0.00013248	87.1	-0.0001695	87.1	-0.0002172	87.1	-0.00022766	87.1	-0.0002287	87.1	-0.0002523	87.1	-0.00023762	87.1	-0.00094	87.1	-0.00151						6.82534	1767.5
																									87.2	-0.00013144	87.2	-0.0001655	87.2	-0.0002174	87.2	-0.00022746	87.2	-0.0002286	87.2	-0.0002521	87.2	-0.00023759	87.2	-0.000939	87.2	-0.00151						6.82564	1758.4
																									87.3	-0.00013238	87.3	-0.0001632	87.3	-0.0002171	87.3	-0.00022754	87.3	-0.0002289	87.3	-0.0002538	87.3	-0.00023747	87.3	-0.00094	87.3	-0.00151						6.82594	1787.45
																									87.4	-0.00013267	87.4	-0.0001618	87.4	-0.0002168	87.4	-0.00022767	87.4	-0.000229	87.4	-0.0002531	87.4	-0.00023767	87.4	-0.000941	87.4	-0.00151						6.82625	1799.7
																									87.5	-0.000133	87.5	-0.000165	87.5	-0.0002188	87.5	-0.00022803	87.5	-0.000229	87.5	-0.0002536	87.5	-0.00023757	87.5	-0.000939	87.5	-0.00151						6.82655	1788.5
																									87.6	-0.00013264	87.6	-0.0001636	87.6	-0.0002236	87.6	-0.00022825	87.6	-0.000229	87.6	-0.0002537	87.6	-0.00023739	87.6	-0.000939	87.6	-0.00151						6.82685	1749.65
																									87.7	-0.00013229	87.7	-0.0001674	87.7	-0.000221	87.7	-0.00022848	87.7	-0.0002291	87.7	-0.0002533	87.7	-0.00023729	87.7	-0.000941	87.7	-0.00151						6.82715	1734.6
																									87.8	-0.00013365	87.8	-0.0001664	87.8	-0.0002197	87.8	-0.00022821	87.8	-0.000229	87.8	-0.0002533	87.8	-0.00023721	87.8	-0.000939	87.8	-0.00151						6.82746	1807.05
																									87.9	-0.00014513	87.9	-0.0001662	87.9	-0.0002176	87.9	-0.00022823	87.9	-0.0002295	87.9	-0.0002528	87.9	-0.00023713	87.9	-0.000939	87.9	-0.00151						6.82776	1879.85
																									88	-0.00013862	88	-0.0001661	88	-0.0002174	88	-0.00022812	88	-0.0002295	88	-0.0002531	88	-0.00023713	88	-0.00094	88	-0.00151						6.82806	1877.05
																									88.1	-0.0001369	88.1	-0.0001645	88.1	-0.0002157	88.1	-0.00022821	88.1	-0.0002294	88.1	-0.0002524	88.1	-0.00023706	88.1	-0.000941	88.1	-0.00151						6.82836	1849.05
																									88.2	-0.00013481	88.2	-0.0001648	88.2	-0.000219	88.2	-0.00022817	88.2	-0.0002295	88.2	-0.000253	88.2	-0.00023706	88.2	-0.00094	88.2	-0.00151						6.82867	1819.65
																									88.3	-0.00013354	88.3	-0.0001671	88.3	-0.0002182	88.3	-0.00022818	88.3	-0.0002296	88.3	-0.0002529	88.3	-0.00023704	88.3	-0.000938	88.3	-0.00151						6.82897	1795.5
																									88.4	-0.00013694	88.4	-0.000171	88.4	-0.0002165	88.4	-0.00022812	88.4	-0.0002295	88.4	-0.0002532	88.4	-0.00023717	88.4	-0.00094	88.4	-0.00151						6.82927	1820
																									88.5	-0.00013682	88.5	-0.0001732	88.5	-0.000215	88.5	-0.00022801	88.5	-0.0002296	88.5	-0.0002533	88.5	-0.00023724	88.5	-0.000941	88.5	-0.00151						6.82958	1808.8
																									88.6	-0.0001374	88.6	-0.0001779	88.6	-0.0002161	88.6	-0.0002276	88.6	-0.0002295	88.6	-0.0002534	88.6	-0.00023715	88.6	-0.000938	88.6	-0.00151						6.82988	1821.05
																									88.7	-0.00013535	88.7	-0.000176	88.7	-0.0002149	88.7	-0.00022749	88.7	-0.0002296	88.7	-0.0002536	88.7	-0.00023708	88.7	-0.000938	88.7	-0.00151						6.83018	1812.65
																									88.8	-0.00013466	88.8	-0.0001721	88.8	-0.0002148	88.8	-0.0002274	88.8	-0.0002295	88.8	-0.0002532	88.8	-0.00023722	88.8	-0.000939	88.8	-0.00151						6.83048	1827
																									88.9	-0.00013485	88.9	-0.000171	88.9	-0.0002145	88.9	-0.00022732	88.9	-0.0002295	88.9	-0.0002547	88.9	-0.00023734	88.9	-0.00094	88.9	-0.00151						6.83079	1843.8
																									89	-0.00013339	89	-0.0001699	89	-0.0002159	89	-0.00022724	89	-0.0002295	89	-0.0002537	89	-0.00023729	89	-0.000938	89	-0.00151						6.83109	1869.7
																									89.1	-0.00013623	89.1	-0.0001757	89.1	-0.0002157	89.1	-0.00022728	89.1	-0.0002295	89.1	-0.0002534	89.1	-0.00023726	89.1	-0.000939	89.1	-0.00151						6.83139	1867.6
																									89.2	-0.00013531	89.2	-0.000176	89.2	-0.0002183	89.2	-0.00022742	89.2	-0.0002295	89.2	-0.0002533	89.2	-0.00023733	89.2	-0.000939	89.2	-0.00151						6.83169	1846.25
																									89.3	-0.0001359	89.3	-0.000175	89.3	-0.0002156	89.3	-0.00022771	89.3	-0.0002297	89.3	-0.0002531	89.3	-0.00023745	89.3	-0.000939	89.3	-0.00151						6.832	1862
																									89.4	-0.00013488	89.4	-0.0001766	89.4	-0.0002147	89.4	-0.00022775	89.4	-0.0002297	89.4	-0.0002524	89.4	-0.00023756	89.4	-0.000938	89.4	-0.00151						6.8323	1857.8
																									89.5	-0.00013592	89.5	-0.0001778	89.5	-0.0002139	89.5	-0.0002278	89.5	-0.0002296	89.5	-0.0002528	89.5	-0.00023764	89.5	-0.000939	89.5	-0.00151						6.8326	1829.8
																									89.6	-0.0001348	89.6	-0.0001776	89.6	-0.0002142	89.6	-0.00022788	89.6	-0.0002297	89.6	-0.0002528	89.6	-0.00023759	89.6	-0.00094	89.6	-0.00151						6.83291	1848.7
																									89.7	-0.00013439	89.7	-0.0001714	89.7	-0.0002179	89.7	-0.00022806	89.7	-0.0002297	89.7	-0.0002529	89.7	-0.00023764	89.7	-0.000938	89.7	-0.00151						6.83321	1891.75
																									89.8	-0.00013457	89.8	-0.0001699	89.8	-0.0002159	89.8	-0.00022812	89.8	-0.0002295	89.8	-0.0002527	89.8	-0.00023774	89.8	-0.000938	89.8	-0.00151						6.83351	1918.7
																									89.9	-0.0001352	89.9	-0.0001723	89.9	-0.0002141	89.9	-0.00022814	89.9	-0.0002296	89.9	-0.000253	89.9	-0.00023785	89.9	-0.00094	89.9	-0.00151						6.83381	1943.2
																									90	-0.00013437	90	-0.0001656	90	-0.0002155	90	-0.00022797	90	-0.0002298	90	-0.0002527	90	-0.0002378	90	-0.00094	90	-0.00151						6.83412	1997.8
																									90.1	-0.00013608	90.1	-0.0001631	90.1	-0.0002135	90.1	-0.00022756	90.1	-0.0002295	90.1	-0.0002529	90.1	-0.00023797	90.1	-0.000937	90.1	-0.00151						6.83442	2035.95
																									90.2	-0.00013373	90.2	-0.0001612	90.2	-0.0002137	90.2	-0.00022732	90.2	-0.0002296	90.2	-0.0002531	90.2	-0.00023804	90.2	-0.000938	90.2	-0.00151						6.83472	2063.95
																									90.3	-0.00013225	90.3	-0.000159	90.3	-0.0002144	90.3	-0.00022726	90.3	-0.0002296	90.3	-0.0002528	90.3	-0.00023803	90.3	-0.000941	90.3	-0.00151						6.83502	2039.1
																									90.4	-0.00013289	90.4	-0.0001573	90.4	-0.0002124	90.4	-0.00022724	90.4	-0.0002294	90.4	-0.0002529	90.4	-0.00023808	90.4	-0.000938	90.4	-0.00151						6.83533	2084.6
																									90.5	-0.00013256	90.5	-0.0001617	90.5	-0.0002113	90.5	-0.00022719	90.5	-0.0002293	90.5	-0.0002524	90.5	-0.00023797	90.5	-0.000937	90.5	-0.00151						6.83563	2177
																									90.6	-0.00013226	90.6	-0.0001667	90.6	-0.0002101	90.6	-0.00022716	90.6	-0.0002294	90.6	-0.0002523	90.6	-0.00023778	90.6	-0.000939	90.6	-0.00151						6.83593	2234.4
																									90.7	-0.00013137	90.7	-0.0001688	90.7	-0.0002096	90.7	-0.00022704	90.7	-0.0002295	90.7	-0.0002524	90.7	-0.00023766	90.7	-0.00094	90.7	-0.00151						6.83623	2269.05
																									90.8	-0.00013238	90.8	-0.0001669	90.8	-0.0002089	90.8	-0.000227	90.8	-0.0002294	90.8	-0.0002522	90.8	-0.00023776	90.8	-0.000938	90.8	-0.00151						6.83654	2312.1
																									90.9	-0.00013184	90.9	-0.0001597	90.9	-0.0002088	90.9	-0.00022704	90.9	-0.0002294	90.9	-0.0002519	90.9	-0.00023764	90.9	-0.000936	90.9	-0.00151						6.83684	2326.45
																									91	-0.00013272	91	-0.000158	91	-0.000211	91	-0.00022717	91	-0.0002295	91	-0.0002519	91	-0.00023751	91	-0.00094	91	-0.00151						6.83714	2348.5
																									91.1	-0.00013288	91.1	-0.0001577	91.1	-0.0002115	91.1	-0.00022738	91.1	-0.0002294	91.1	-0.0002522	91.1	-0.00023755	91.1	-0.000939	91.1	-0.00151						6.83745	2379.3
																									91.2	-0.0001356	91.2	-0.0001579	91.2	-0.0002121	91.2	-0.00022767	91.2	-0.0002295	91.2	-0.0002515	91.2	-0.00023736	91.2	-0.000939	91.2	-0.00151						6.83775	2388.75
																									91.3	-0.00013485	91.3	-0.0001592	91.3	-0.0002124	91.3	-0.00022778	91.3	-0.0002294	91.3	-0.0002519	91.3	-0.0002374	91.3	-0.000938	91.3	-0.00151						6.83805	2370.2
																									91.4	-0.0001341	91.4	-0.0001575	91.4	-0.0002127	91.4	-0.00022781	91.4	-0.0002295	91.4	-0.0002516	91.4	-0.00023756	91.4	-0.00094	91.4	-0.00151						6.83835	2305.45
																									91.5	-0.00013286	91.5	-0.000161	91.5	-0.0002153	91.5	-0.00022782	91.5	-0.0002295	91.5	-0.0002514	91.5	-0.00023774	91.5	-0.000938	91.5	-0.00151						6.83866	2195.2
																									91.6	-0.00013236	91.6	-0.000163	91.6	-0.0002172	91.6	-0.0002278	91.6	-0.0002296	91.6	-0.0002512	91.6	-0.00023779	91.6	-0.000938	91.6	-0.00151						6.83896	2126.95
																									91.7	-0.00013139	91.7	-0.0001681	91.7	-0.0002174	91.7	-0.00022774	91.7	-0.0002296	91.7	-0.0002514	91.7	-0.00023771	91.7	-0.00094	91.7	-0.00151						6.83926	2076.2
																									91.8	-0.00013186	91.8	-0.0001693	91.8	-0.0002149	91.8	-0.00022787	91.8	-0.0002294	91.8	-0.0002511	91.8	-0.00023777	91.8	-0.00094	91.8	-0.00151						6.83956	2012.85
																									91.9	-0.00013374	91.9	-0.0001666	91.9	-0.0002127	91.9	-0.00022806	91.9	-0.0002297	91.9	-0.0002513	91.9	-0.0002376	91.9	-0.000938	91.9	-0.00151						6.83987	1956.15
																									92	-0.0001332	92	-0.0001696	92	-0.0002151	92	-0.00022811	92	-0.0002297	92	-0.0002513	92	-0.00023779	92	-0.000937	92	-0.00151						6.84017	1950.2
																									92.1	-0.00013201	92.1	-0.0001679	92.1	-0.0002165	92.1	-0.0002281	92.1	-0.0002298	92.1	-0.0002513	92.1	-0.00023781	92.1	-0.00094	92.1	-0.00151						6.84047	1978.2
																									92.2	-0.00013183	92.2	-0.0001696	92.2	-0.0002156	92.2	-0.00022804	92.2	-0.0002298	92.2	-0.0002512	92.2	-0.00023771	92.2	-0.000939	92.2	-0.00151						6.84078	1949.85
																									92.3	-0.00013005	92.3	-0.0001697	92.3	-0.0002134	92.3	-0.00022805	92.3	-0.0002297	92.3	-0.0002509	92.3	-0.00023773	92.3	-0.000937	92.3	-0.00151						6.84108	1920.8
																									92.4	-0.00013042	92.4	-0.0001691	92.4	-0.0002155	92.4	-0.00022808	92.4	-0.0002296	92.4	-0.000251	92.4	-0.00023779	92.4	-0.000937	92.4	-0.00151						6.84138	1864.45
																									92.5	-0.00013271	92.5	-0.0001644	92.5	-0.0002138	92.5	-0.00022823	92.5	-0.0002297	92.5	-0.0002506	92.5	-0.00023771	92.5	-0.00094	92.5	-0.00151						6.84168	1813.35
																									92.6	-0.00013198	92.6	-0.0001698	92.6	-0.0002149	92.6	-0.00022837	92.6	-0.0002297	92.6	-0.0002515	92.6	-0.00023758	92.6	-0.000938	92.6	-0.00151						6.84199	1765.05
																									92.7	-0.00013447	92.7	-0.0001744	92.7	-0.0002131	92.7	-0.00022852	92.7	-0.0002297	92.7	-0.0002513	92.7	-0.00023763	92.7	-0.000937	92.7	-0.00151						6.84229	1762.25
																									92.8	-0.00013446	92.8	-0.0001695	92.8	-0.0002114	92.8	-0.00022866	92.8	-0.0002297	92.8	-0.0002512	92.8	-0.00023757	92.8	-0.000937	92.8	-0.00151						6.84259	1773.1
																									92.9	-0.00013348	92.9	-0.0001668	92.9	-0.0002114	92.9	-0.00022892	92.9	-0.0002296	92.9	-0.0002512	92.9	-0.00023754	92.9	-0.000942	92.9	-0.00151						6.84289	1778.7
																									93	-0.00013428	93	-0.0001654	93	-0.0002118	93	-0.00022902	93	-0.0002297	93	-0.0002513	93	-0.00023738	93	-0.000938	93	-0.00151						6.8432	1802.85
																									93.1	-0.00013225	93.1	-0.0001671	93.1	-0.0002196	93.1	-0.00022923	93.1	-0.0002298	93.1	-0.0002513	93.1	-0.00023744	93.1	-0.000936	93.1	-0.00151						6.8435	1823.5
																									93.2	-0.00013246	93.2	-0.0001672	93.2	-0.000218	93.2	-0.00022937	93.2	-0.0002299	93.2	-0.0002518	93.2	-0.0002374	93.2	-0.000938	93.2	-0.00151						6.8438	1773.45
																									93.3	-0.00013149	93.3	-0.000163	93.3	-0.000217	93.3	-0.00022937	93.3	-0.00023	93.3	-0.0002514	93.3	-0.00023743	93.3	-0.000938	93.3	-0.00151						6.8441	1762.6
																									93.4	-0.00012992	93.4	-0.0001635	93.4	-0.0002161	93.4	-0.00022934	93.4	-0.00023	93.4	-0.0002518	93.4	-0.00023754	93.4	-0.000937	93.4	-0.00151						6.84441	1801.45
																									93.5	-0.00012996	93.5	-0.0001651	93.5	-0.0002163	93.5	-0.00022924	93.5	-0.00023	93.5	-0.0002522	93.5	-0.00023745	93.5	-0.000937	93.5	-0.00151						6.84471	1812.65
																									93.6	-0.00012903	93.6	-0.0001657	93.6	-0.0002157	93.6	-0.00022913	93.6	-0.0002299	93.6	-0.0002526	93.6	-0.0002374	93.6	-0.000941	93.6	-0.00151						6.84501	1789.55
																									93.7	-0.00012914	93.7	-0.0001646	93.7	-0.0002137	93.7	-0.00022911	93.7	-0.00023	93.7	-0.0002526	93.7	-0.00023734	93.7	-0.000941	93.7	-0.00151						6.84532	1807.05
																									93.8	-0.0001286	93.8	-0.0001646	93.8	-0.0002126	93.8	-0.00022888	93.8	-0.00023	93.8	-0.0002524	93.8	-0.00023714	93.8	-0.00094	93.8	-0.00151						6.84562	1799
																									93.9	-0.00012859	93.9	-0.0001613	93.9	-0.0002126	93.9	-0.00022873	93.9	-0.00023	93.9	-0.0002525	93.9	-0.00023703	93.9	-0.000939	93.9	-0.00151						6.84592	1772.75
																									94	-0.00012899	94	-0.0001644	94	-0.0002147	94	-0.00022857	94	-0.00023	94	-0.0002528	94	-0.0002372	94	-0.000941	94	-0.00151						6.84622	1774.5
																									94.1	-0.00012781	94.1	-0.0001782	94.1	-0.0002129	94.1	-0.00022834	94.1	-0.0002298	94.1	-0.0002524	94.1	-0.00023727	94.1	-0.00094	94.1	-0.00151						6.84653	1768.9
																									94.2	-0.00012717	94.2	-0.0001767	94.2	-0.0002112	94.2	-0.00022804	94.2	-0.0002298	94.2	-0.0002529	94.2	-0.00023722	94.2	-0.000939	94.2	-0.00151						6.84683	1710.45
																									94.3	-0.00012997	94.3	-0.0001702	94.3	-0.0002105	94.3	-0.00022791	94.3	-0.0002297	94.3	-0.0002524	94.3	-0.00023709	94.3	-0.00094	94.3	-0.00151						6.84713	1716.05
																									94.4	-0.00013006	94.4	-0.0001644	94.4	-0.0002099	94.4	-0.00022785	94.4	-0.0002297	94.4	-0.0002524	94.4	-0.00023693	94.4	-0.00094	94.4	-0.00151						6.84743	1707.65
																									94.5	-0.00013044	94.5	-0.0001651	94.5	-0.0002123	94.5	-0.00022789	94.5	-0.0002299	94.5	-0.0002517	94.5	-0.00023684	94.5	-0.000938	94.5	-0.00151						6.84774	1695.75
																									94.6	-0.00012995	94.6	-0.0001627	94.6	-0.0002105	94.6	-0.00022797	94.6	-0.0002298	94.6	-0.0002523	94.6	-0.00023661	94.6	-0.000939	94.6	-0.00151						6.84804	1688.05
																									94.7	-0.00013004	94.7	-0.0001633	94.7	-0.0002159	94.7	-0.00022794	94.7	-0.0002299	94.7	-0.000252	94.7	-0.0002366	94.7	-0.000941	94.7	-0.00151						6.84834	1680.7
																									94.8	-0.00012998	94.8	-0.0001646	94.8	-0.0002153	94.8	-0.00022781	94.8	-0.0002301	94.8	-0.0002513	94.8	-0.00023666	94.8	-0.000939	94.8	-0.00151						6.84864	1722.35
																									94.9	-0.00012942	94.9	-0.0001662	94.9	-0.0002161	94.9	-0.00022779	94.9	-0.0002302	94.9	-0.0002515	94.9	-0.00023663	94.9	-0.000938	94.9	-0.00151						6.84895	1766.8
																									95	-0.00012905	95	-0.0001662	95	-0.000215	95	-0.00022763	95	-0.0002303	95	-0.0002512	95	-0.00023649	95	-0.00094	95	-0.00151						6.84925	1741.25
																									95.1	-0.00013038	95.1	-0.0001684	95.1	-0.0002197	95.1	-0.00022747	95.1	-0.0002304	95.1	-0.0002508	95.1	-0.00023628	95.1	-0.000942	95.1	-0.00151						6.84955	1752.8
																									95.2	-0.0001292	95.2	-0.0001721	95.2	-0.000217	95.2	-0.00022727	95.2	-0.0002304	95.2	-0.0002507	95.2	-0.00023612	95.2	-0.000938	95.2	-0.00151						6.84986	1770.65
																									95.3	-0.00012762	95.3	-0.0001688	95.3	-0.0002162	95.3	-0.00022717	95.3	-0.0002305	95.3	-0.0002507	95.3	-0.00023599	95.3	-0.000939	95.3	-0.00151						6.85016	1780.1
																									95.4	-0.00012668	95.4	-0.0001708	95.4	-0.0002155	95.4	-0.00022704	95.4	-0.0002306	95.4	-0.0002504	95.4	-0.00023605	95.4	-0.00094	95.4	-0.00151						6.85046	1773.8
																									95.5	-0.00012797	95.5	-0.0001713	95.5	-0.0002174	95.5	-0.00022683	95.5	-0.0002306	95.5	-0.0002506	95.5	-0.000236	95.5	-0.00094	95.5	-0.00151						6.85076	1791.3
																									95.6	-0.00012831	95.6	-0.0001696	95.6	-0.000218	95.6	-0.0002266	95.6	-0.0002306	95.6	-0.0002504	95.6	-0.00023635	95.6	-0.000938	95.6	-0.00151						6.85107	1828.05
																									95.7	-0.00012772	95.7	-0.0001677	95.7	-0.0002187	95.7	-0.00022642	95.7	-0.0002306	95.7	-0.0002505	95.7	-0.00023629	95.7	-0.000938	95.7	-0.00151						6.85137	1834.7
																									95.8	-0.00012764	95.8	-0.0001677	95.8	-0.0002199	95.8	-0.00022612	95.8	-0.0002306	95.8	-0.0002502	95.8	-0.00023624	95.8	-0.000941	95.8	-0.00151						6.85167	1767.5
																									95.9	-0.00012757	95.9	-0.0001769	95.9	-0.0002173	95.9	-0.00022602	95.9	-0.0002308	95.9	-0.0002514	95.9	-0.00023631	95.9	-0.000939	95.9	-0.00151						6.85197	1738.45
																									96	-0.00012811	96	-0.0001766	96	-0.0002155	96	-0.0002259	96	-0.0002305	96	-0.0002514	96	-0.00023619	96	-0.000937	96	-0.00151						6.85228	1769.25
																									96.1	-0.00012906	96.1	-0.0001719	96.1	-0.0002188	96.1	-0.00022567	96.1	-0.0002304	96.1	-0.0002513	96.1	-0.00023615	96.1	-0.000939	96.1	-0.00151						6.85258	1737.05
																									96.2	-0.00012991	96.2	-0.0001722	96.2	-0.000221	96.2	-0.00022567	96.2	-0.0002306	96.2	-0.0002514	96.2	-0.00023606	96.2	-0.000939	96.2	-0.00151						6.85288	1696.45
																									96.3	-0.00012757	96.3	-0.0001736	96.3	-0.0002176	96.3	-0.00022564	96.3	-0.0002306	96.3	-0.0002516	96.3	-0.000236	96.3	-0.000937	96.3	-0.00151						6.85319	1669.15
																									96.4	-0.00012898	96.4	-0.0001747	96.4	-0.0002167	96.4	-0.00022573	96.4	-0.0002306	96.4	-0.0002514	96.4	-0.00023573	96.4	-0.000938	96.4	-0.00151						6.85349	1679.3
																									96.5	-0.00012797	96.5	-0.0001728	96.5	-0.0002144	96.5	-0.00022573	96.5	-0.0002307	96.5	-0.0002507	96.5	-0.00023603	96.5	-0.000941	96.5	-0.00151						6.85379	1690.85
																									96.6	-0.00012706	96.6	-0.0001682	96.6	-0.0002199	96.6	-0.00022591	96.6	-0.0002309	96.6	-0.0002509	96.6	-0.00023608	96.6	-0.000939	96.6	-0.00151						6.85409	1702.4
																									96.7	-0.00012519	96.7	-0.0001635	96.7	-0.0002173	96.7	-0.00022585	96.7	-0.0002309	96.7	-0.0002504	96.7	-0.00023618	96.7	-0.000935	96.7	-0.00151						6.8544	1690.15
																									96.8	-0.00012539	96.8	-0.0001636	96.8	-0.0002151	96.8	-0.00022594	96.8	-0.0002309	96.8	-0.0002505	96.8	-0.00023636	96.8	-0.00094	96.8	-0.00151						6.8547	1701.35
																									96.9	-0.00012514	96.9	-0.0001692	96.9	-0.0002136	96.9	-0.00022599	96.9	-0.0002309	96.9	-0.0002513	96.9	-0.00023629	96.9	-0.000942	96.9	-0.00151						6.855	1720.25
																									97	-0.00012692	97	-0.0001669	97	-0.0002143	97	-0.00022615	97	-0.000231	97	-0.000251	97	-0.00023621	97	-0.00094	97	-0.00151						6.8553	1749.3
																									97.1	-0.00012993	97.1	-0.0001657	97.1	-0.0002141	97.1	-0.00022627	97.1	-0.0002309	97.1	-0.0002508	97.1	-0.00023626	97.1	-0.000937	97.1	-0.00151						6.85561	1772.75
																									97.2	-0.00012834	97.2	-0.000162	97.2	-0.0002142	97.2	-0.00022642	97.2	-0.0002311	97.2	-0.0002508	97.2	-0.0002363	97.2	-0.00094	97.2	-0.00151						6.85591	1798.3
																									97.3	-0.00012926	97.3	-0.0001613	97.3	-0.0002176	97.3	-0.00022627	97.3	-0.0002311	97.3	-0.0002505	97.3	-0.00023642	97.3	-0.000941	97.3	-0.00151						6.85621	1809.5
																									97.4	-0.00012907	97.4	-0.0001628	97.4	-0.0002178	97.4	-0.00022629	97.4	-0.0002312	97.4	-0.0002508	97.4	-0.00023642	97.4	-0.000938	97.4	-0.00151						6.85651	1838.55
																									97.5	-0.00012869	97.5	-0.0001675	97.5	-0.0002196	97.5	-0.00022632	97.5	-0.0002313	97.5	-0.0002508	97.5	-0.00023625	97.5	-0.000938	97.5	-0.00151						6.85682	1833.65
																									97.6	-0.00012815	97.6	-0.0001726	97.6	-0.0002218	97.6	-0.00022658	97.6	-0.0002313	97.6	-0.0002509	97.6	-0.00023606	97.6	-0.00094	97.6	-0.00151						6.85712	1796.55
																									97.7	-0.00012814	97.7	-0.0001659	97.7	-0.0002186	97.7	-0.00022677	97.7	-0.0002312	97.7	-0.0002511	97.7	-0.0002359	97.7	-0.00094	97.7	-0.00151						6.85742	1797.95
																									97.8	-0.00012797	97.8	-0.0001633	97.8	-0.0002176	97.8	-0.00022686	97.8	-0.0002314	97.8	-0.0002506	97.8	-0.00023583	97.8	-0.000936	97.8	-0.00151						6.85773	1814.75
																									97.9	-0.00012773	97.9	-0.0001612	97.9	-0.0002181	97.9	-0.00022696	97.9	-0.0002315	97.9	-0.0002505	97.9	-0.00023583	97.9	-0.000939	97.9	-0.00151						6.85803	1776.6
																									98	-0.00012795	98	-0.0001602	98	-0.0002177	98	-0.00022692	98	-0.0002315	98	-0.0002501	98	-0.00023591	98	-0.000941	98	-0.00151						6.85833	1741.95
																									98.1	-0.00012839	98.1	-0.0001577	98.1	-0.0002169	98.1	-0.00022699	98.1	-0.0002314	98.1	-0.0002505	98.1	-0.00023604	98.1	-0.000939	98.1	-0.00151						6.85863	1757.7
																									98.2	-0.00012932	98.2	-0.0001569	98.2	-0.0002167	98.2	-0.00022693	98.2	-0.0002316	98.2	-0.0002504	98.2	-0.00023623	98.2	-0.000938	98.2	-0.00151						6.85894	1782.9
																									98.3	-0.00012814	98.3	-0.0001576	98.3	-0.0002177	98.3	-0.00022705	98.3	-0.0002315	98.3	-0.0002504	98.3	-0.00023611	98.3	-0.000939	98.3	-0.00151						6.85924	1772.05
																									98.4	-0.00012797	98.4	-0.0001588	98.4	-0.000218	98.4	-0.00022703	98.4	-0.0002317	98.4	-0.0002508	98.4	-0.00023618	98.4	-0.000941	98.4	-0.00151						6.85954	1706.6
																									98.5	-0.00013037	98.5	-0.0001593	98.5	-0.0002196	98.5	-0.00022729	98.5	-0.0002314	98.5	-0.0002507	98.5	-0.00023616	98.5	-0.000938	98.5	-0.00151						6.85984	1718.15
																									98.6	-0.00012874	98.6	-0.0001582	98.6	-0.0002184	98.6	-0.00022742	98.6	-0.0002314	98.6	-0.0002511	98.6	-0.0002363	98.6	-0.000938	98.6	-0.00151						6.86015	1773.45
																									98.7	-0.00012986	98.7	-0.0001584	98.7	-0.0002159	98.7	-0.00022752	98.7	-0.0002317	98.7	-0.0002506	98.7	-0.00023638	98.7	-0.00094	98.7	-0.00151						6.86045	1767.5
																									98.8	-0.00013178	98.8	-0.0001599	98.8	-0.0002142	98.8	-0.00022766	98.8	-0.0002316	98.8	-0.0002507	98.8	-0.00023636	98.8	-0.000939	98.8	-0.00151						6.86075	1778
																									98.9	-0.00013023	98.9	-0.0001623	98.9	-0.0002139	98.9	-0.00022767	98.9	-0.0002316	98.9	-0.0002502	98.9	-0.00023631	98.9	-0.000937	98.9	-0.00151						6.86106	1775.2
																									99	-0.00013124	99	-0.000161	99	-0.0002135	99	-0.0002276	99	-0.0002315	99	-0.0002504	99	-0.0002366	99	-0.000937	99	-0.00151						6.86136	1730.75
																									99.1	-0.00013144	99.1	-0.0001641	99.1	-0.0002148	99.1	-0.00022744	99.1	-0.0002315	99.1	-0.0002501	99.1	-0.00023672	99.1	-0.000941	99.1	-0.00151						6.86166	1699.6
																									99.2	-0.0001319	99.2	-0.0001679	99.2	-0.0002152	99.2	-0.00022729	99.2	-0.0002314	99.2	-0.0002502	99.2	-0.00023672	99.2	-0.00094	99.2	-0.00151						6.86196	1733.2
																									99.3	-0.00013205	99.3	-0.0001653	99.3	-0.000218	99.3	-0.000227	99.3	-0.0002317	99.3	-0.00025	99.3	-0.00023693	99.3	-0.000936	99.3	-0.00151						6.86227	1749.65
																									99.4	-0.000131	99.4	-0.0001696	99.4	-0.0002162	99.4	-0.00022683	99.4	-0.0002317	99.4	-0.0002497	99.4	-0.00023691	99.4	-0.000939	99.4	-0.00151						6.86257	1730.05
																									99.5	-0.00012904	99.5	-0.0001694	99.5	-0.0002155	99.5	-0.00022693	99.5	-0.0002317	99.5	-0.0002501	99.5	-0.00023707	99.5	-0.00094	99.5	-0.00151						6.86287	1697.5
																									99.6	-0.00013	99.6	-0.0001669	99.6	-0.000214	99.6	-0.000227	99.6	-0.0002316	99.6	-0.00025	99.6	-0.00023708	99.6	-0.000938	99.6	-0.00151						6.86317	1733.55
																									99.7	-0.00012992	99.7	-0.0001653	99.7	-0.0002136	99.7	-0.00022685	99.7	-0.0002317	99.7	-0.0002508	99.7	-0.00023726	99.7	-0.000936	99.7	-0.00151						6.86348	1762.6
																									99.8	-0.00012998	99.8	-0.0001656	99.8	-0.0002147	99.8	-0.00022657	99.8	-0.0002317	99.8	-0.0002507	99.8	-0.00023735	99.8	-0.00094	99.8	-0.00151						6.86378	1738.8
																									99.9	-0.00013104	99.9	-0.0001632	99.9	-0.0002141	99.9	-0.00022621	99.9	-0.0002317	99.9	-0.0002517	99.9	-0.00023747	99.9	-0.00094	99.9	-0.00151						6.86408	1729.7
																									100	-0.00013129	100	-0.0001641	100	-0.0002126	100	-0.0002262	100	-0.0002319	100	-0.0002511	100	-0.00023756	100	-0.000936	100	-0.00151						6.86438	1706.6
																									100.1	-0.0001317	100.1	-0.0001661	100.1	-0.0002117	100.1	-0.00022608	100.1	-0.0002318	100.1	-0.0002515	100.1	-0.00023767	100.1	-0.000938	100.1	-0.00151						6.86469	1686.3
																									100.2	-0.00012985	100.2	-0.000168	100.2	-0.0002137	100.2	-0.00022601	100.2	-0.0002318	100.2	-0.0002514	100.2	-0.00023752	100.2	-0.000939	100.2	-0.00151						6.86499	1710.8
																									100.3	-0.00012953	100.3	-0.0001629	100.3	-0.0002148	100.3	-0.00022586	100.3	-0.0002319	100.3	-0.0002513	100.3	-0.00023736	100.3	-0.000937	100.3	-0.00151						6.86529	1739.5
																									100.4	-0.00013043	100.4	-0.0001615	100.4	-0.0002186	100.4	-0.00022563	100.4	-0.000232	100.4	-0.0002512	100.4	-0.00023722	100.4	-0.000937	100.4	-0.00151						6.8656	1739.5
																									100.5	-0.00012947	100.5	-0.0001622	100.5	-0.0002149	100.5	-0.00022516	100.5	-0.0002319	100.5	-0.0002511	100.5	-0.00023735	100.5	-0.000939	100.5	-0.00151						6.8659	1719.9
																									100.6	-0.00013165	100.6	-0.0001694	100.6	-0.0002125	100.6	-0.00022484	100.6	-0.0002322	100.6	-0.0002515	100.6	-0.00023734	100.6	-0.000938	100.6	-0.00151						6.8662	1691.2
																									100.7	-0.00013005	100.7	-0.0001646	100.7	-0.000213	100.7	-0.00022455	100.7	-0.0002322	100.7	-0.0002511	100.7	-0.00023748	100.7	-0.000935	100.7	-0.00151						6.8665	1690.5
																									100.8	-0.00013139	100.8	-0.0001604	100.8	-0.0002155	100.8	-0.00022423	100.8	-0.0002321	100.8	-0.0002511	100.8	-0.00023759	100.8	-0.000938	100.8	-0.00151						6.86681	1700.65
																									100.9	-0.00013012	100.9	-0.0001584	100.9	-0.0002153	100.9	-0.00022397	100.9	-0.0002321	100.9	-0.0002509	100.9	-0.00023773	100.9	-0.000937	100.9	-0.00151						6.86711	1706.25
																									101	-0.00012978	101	-0.0001602	101	-0.0002144	101	-0.00022392	101	-0.0002319	101	-0.0002512	101	-0.00023781	101	-0.000938	101	-0.00151						6.86741	1699.25
																									101.1	-0.00012931	101.1	-0.0001634	101.1	-0.0002189	101.1	-0.00022397	101.1	-0.0002321	101.1	-0.0002515	101.1	-0.00023783	101.1	-0.000936	101.1	-0.00151						6.86771	1704.15
																									101.2	-0.00013391	101.2	-0.0001624	101.2	-0.0002172	101.2	-0.00022415	101.2	-0.0002325	101.2	-0.0002508	101.2	-0.00023797	101.2	-0.000937	101.2	-0.00151						6.86802	1703.1
																									101.3	-0.00013168	101.3	-0.0001626	101.3	-0.0002149	101.3	-0.00022429	101.3	-0.0002329	101.3	-0.0002516	101.3	-0.00023781	101.3	-0.000938	101.3	-0.00151						6.86832	1670.2
																									101.4	-0.00013101	101.4	-0.0001644	101.4	-0.0002141	101.4	-0.00022447	101.4	-0.000233	101.4	-0.0002505	101.4	-0.00023789	101.4	-0.000937	101.4	-0.00151						6.86862	1716.75
																									101.5	-0.00013121	101.5	-0.0001659	101.5	-0.0002149	101.5	-0.00022456	101.5	-0.0002332	101.5	-0.0002511	101.5	-0.00023769	101.5	-0.000937	101.5	-0.00151						6.86893	1732.15
																									101.6	-0.00013004	101.6	-0.0001625	101.6	-0.000216	101.6	-0.00022462	101.6	-0.0002332	101.6	-0.0002511	101.6	-0.00023752	101.6	-0.000938	101.6	-0.00151						6.86923	1711.85
																									101.7	-0.00012949	101.7	-0.0001625	101.7	-0.0002151	101.7	-0.00022447	101.7	-0.0002331	101.7	-0.000252	101.7	-0.0002374	101.7	-0.000939	101.7	-0.00151						6.86953	1726.2
																									101.8	-0.00012821	101.8	-0.0001718	101.8	-0.0002172	101.8	-0.0002246	101.8	-0.000233	101.8	-0.0002519	101.8	-0.00023735	101.8	-0.000936	101.8	-0.00151						6.86983	1707.3
																									101.9	-0.00013177	101.9	-0.0001684	101.9	-0.0002222	101.9	-0.00022471	101.9	-0.0002328	101.9	-0.0002518	101.9	-0.00023732	101.9	-0.000937	101.9	-0.00151						6.87014	1706.25
																									102	-0.00013017	102	-0.0001644	102	-0.0002195	102	-0.00022501	102	-0.0002331	102	-0.0002518	102	-0.00023737	102	-0.000938	102	-0.00151						6.87044	1775.2
																									102.1	-0.00012843	102.1	-0.000163	102.1	-0.0002179	102.1	-0.00022513	102.1	-0.000233	102.1	-0.0002519	102.1	-0.00023739	102.1	-0.000938	102.1	-0.00151						6.87074	1802.5
																									102.2	-0.00012809	102.2	-0.0001631	102.2	-0.0002178	102.2	-0.00022536	102.2	-0.0002328	102.2	-0.000251	102.2	-0.00023724	102.2	-0.000936	102.2	-0.00151						6.87104	1772.4
																									102.3	-0.00012933	102.3	-0.0001626	102.3	-0.000216	102.3	-0.00022527	102.3	-0.0002329	102.3	-0.0002514	102.3	-0.00023701	102.3	-0.000937	102.3	-0.00151						6.87135	1759.45
																									102.4	-0.00012938	102.4	-0.0001626	102.4	-0.0002179	102.4	-0.00022504	102.4	-0.0002327	102.4	-0.000251	102.4	-0.00023696	102.4	-0.000939	102.4	-0.00151						6.87165	1729
																									102.5	-0.0001283	102.5	-0.0001633	102.5	-0.0002166	102.5	-0.00022471	102.5	-0.0002327	102.5	-0.0002507	102.5	-0.00023689	102.5	-0.000937	102.5	-0.00151						6.87195	1697.15
																									102.6	-0.00012879	102.6	-0.00016	102.6	-0.000215	102.6	-0.00022452	102.6	-0.0002327	102.6	-0.0002511	102.6	-0.00023677	102.6	-0.000936	102.6	-0.00151						6.87225	1684.9
																									102.7	-0.00012824	102.7	-0.0001597	102.7	-0.0002139	102.7	-0.0002243	102.7	-0.0002326	102.7	-0.0002507	102.7	-0.00023671	102.7	-0.000937	102.7	-0.00151						6.87256	1712.2
																									102.8	-0.00012801	102.8	-0.0001594	102.8	-0.0002144	102.8	-0.00022411	102.8	-0.0002326	102.8	-0.000251	102.8	-0.00023626	102.8	-0.000939	102.8	-0.00151						6.87286	1713.6
																									102.9	-0.0001276	102.9	-0.0001592	102.9	-0.0002164	102.9	-0.00022396	102.9	-0.0002326	102.9	-0.0002512	102.9	-0.00023613	102.9	-0.000936	102.9	-0.00151						6.87316	1725.15
																									103	-0.00013179	103	-0.0001579	103	-0.0002167	103	-0.00022365	103	-0.0002325	103	-0.0002514	103	-0.00023587	103	-0.000937	103	-0.00151						6.87347	1718.15
																									103.1	-0.00013297	103.1	-0.0001581	103.1	-0.0002167	103.1	-0.0002235	103.1	-0.0002325	103.1	-0.000251	103.1	-0.00023548	103.1	-0.000939	103.1	-0.00151						6.87377	1733.9
																									103.2	-0.00013245	103.2	-0.0001662	103.2	-0.0002195	103.2	-0.00022337	103.2	-0.0002325	103.2	-0.000251	103.2	-0.00023558	103.2	-0.000938	103.2	-0.00151						6.87407	1756.65
																									103.3	-0.00013303	103.3	-0.0001619	103.3	-0.0002161	103.3	-0.00022328	103.3	-0.0002323	103.3	-0.0002508	103.3	-0.00023537	103.3	-0.000936	103.3	-0.00151						6.87437	1751.75
																									103.4	-0.0001318	103.4	-0.000161	103.4	-0.0002158	103.4	-0.0002234	103.4	-0.0002323	103.4	-0.0002508	103.4	-0.00023526	103.4	-0.000937	103.4	-0.00151						6.87468	1751.75
																									103.5	-0.00013149	103.5	-0.0001598	103.5	-0.0002156	103.5	-0.00022323	103.5	-0.0002322	103.5	-0.0002517	103.5	-0.00023511	103.5	-0.000938	103.5	-0.00151						6.87498	1739.15
																									103.6	-0.00013156	103.6	-0.0001591	103.6	-0.0002171	103.6	-0.0002231	103.6	-0.0002321	103.6	-0.0002508	103.6	-0.00023495	103.6	-0.000937	103.6	-0.00151						6.87528	1689.45
																									103.7	-0.00013106	103.7	-0.0001588	103.7	-0.0002219	103.7	-0.00022295	103.7	-0.0002319	103.7	-0.0002503	103.7	-0.00023484	103.7	-0.000936	103.7	-0.00151						6.87558	1680
																									103.8	-0.00012984	103.8	-0.0001597	103.8	-0.0002179	103.8	-0.00022283	103.8	-0.0002322	103.8	-0.0002504	103.8	-0.0002351	103.8	-0.000938	103.8	-0.00151						6.87589	1694.35
																									103.9	-0.00012949	103.9	-0.0001697	103.9	-0.0002159	103.9	-0.00022272	103.9	-0.0002321	103.9	-0.0002499	103.9	-0.00023498	103.9	-0.000939	103.9	-0.00151						6.87619	1670.2
																									104	-0.00012898	104	-0.0001704	104	-0.0002154	104	-0.00022263	104	-0.0002321	104	-0.0002507	104	-0.00023526	104	-0.000936	104	-0.00151						6.87649	1687
																									104.1	-0.00012926	104.1	-0.0001675	104.1	-0.0002175	104.1	-0.0002224	104.1	-0.0002321	104.1	-0.0002505	104.1	-0.00023521	104.1	-0.000936	104.1	-0.00151						6.87679	1669.15
																									104.2	-0.00012854	104.2	-0.0001657	104.2	-0.0002171	104.2	-0.00022238	104.2	-0.000232	104.2	-0.0002506	104.2	-0.00023537	104.2	-0.00094	104.2	-0.00151						6.8771	1677.55
																									104.3	-0.00012718	104.3	-0.0001667	104.3	-0.0002163	104.3	-0.00022229	104.3	-0.000232	104.3	-0.0002504	104.3	-0.00023546	104.3	-0.000939	104.3	-0.00151						6.8774	1702.75
																									104.4	-0.00012749	104.4	-0.000165	104.4	-0.0002167	104.4	-0.00022237	104.4	-0.0002318	104.4	-0.000251	104.4	-0.00023563	104.4	-0.000934	104.4	-0.00151						6.8777	1691.9
																									104.5	-0.00012872	104.5	-0.0001589	104.5	-0.0002141	104.5	-0.00022238	104.5	-0.0002319	104.5	-0.0002512	104.5	-0.00023587	104.5	-0.000937	104.5	-0.00151						6.87801	1699.95
																									104.6	-0.00012863	104.6	-0.0001584	104.6	-0.0002129	104.6	-0.00022243	104.6	-0.0002319	104.6	-0.000251	104.6	-0.00023611	104.6	-0.000939	104.6	-0.00151						6.87831	1705.55
																									104.7	-0.0001287	104.7	-0.00016	104.7	-0.0002157	104.7	-0.00022244	104.7	-0.0002317	104.7	-0.0002506	104.7	-0.00023646	104.7	-0.000936	104.7	-0.00151						6.87861	1717.45
																									104.8	-0.00012798	104.8	-0.0001594	104.8	-0.0002149	104.8	-0.00022248	104.8	-0.0002317	104.8	-0.0002503	104.8	-0.00023674	104.8	-0.000935	104.8	-0.00151						6.87891	1705.55
																									104.9	-0.00012646	104.9	-0.0001576	104.9	-0.0002144	104.9	-0.00022247	104.9	-0.0002319	104.9	-0.0002505	104.9	-0.00023678	104.9	-0.000938	104.9	-0.00151						6.87922	1684.2
																									105	-0.00012601	105	-0.0001583	105	-0.0002148	105	-0.00022246	105	-0.0002316	105	-0.0002502	105	-0.00023715	105	-0.000937	105	-0.00151						6.87952	1719.9
																									105.1	-0.00012589	105.1	-0.000161	105.1	-0.0002162	105.1	-0.00022247	105.1	-0.0002316	105.1	-0.0002501	105.1	-0.00023726	105.1	-0.000936	105.1	-0.00151						6.87982	1691.55
																									105.2	-0.0001272	105.2	-0.0001623	105.2	-0.0002166	105.2	-0.00022255	105.2	-0.0002316	105.2	-0.0002499	105.2	-0.00023755	105.2	-0.000938	105.2	-0.00151						6.88012	1678.6
																									105.3	-0.00012737	105.3	-0.0001598	105.3	-0.0002136	105.3	-0.0002224	105.3	-0.0002316	105.3	-0.0002498	105.3	-0.00023769	105.3	-0.000937	105.3	-0.00151						6.88043	1741.6
																									105.4	-0.00012926	105.4	-0.0001622	105.4	-0.0002131	105.4	-0.00022224	105.4	-0.0002316	105.4	-0.0002502	105.4	-0.00023791	105.4	-0.000936	105.4	-0.00151						6.88073	1734.25
																									105.5	-0.00013144	105.5	-0.0001646	105.5	-0.0002132	105.5	-0.00022224	105.5	-0.0002316	105.5	-0.0002507	105.5	-0.00023801	105.5	-0.000936	105.5	-0.00151						6.88103	1670.55
																									105.6	-0.00012888	105.6	-0.0001621	105.6	-0.000217	105.6	-0.00022233	105.6	-0.0002315	105.6	-0.0002512	105.6	-0.00023799	105.6	-0.000936	105.6	-0.00151						6.88134	1701.35
																									105.7	-0.00012852	105.7	-0.0001651	105.7	-0.0002182	105.7	-0.00022257	105.7	-0.0002317	105.7	-0.0002508	105.7	-0.00023815	105.7	-0.000937	105.7	-0.00151						6.88164	1713.25
																									105.8	-0.00012629	105.8	-0.0001753	105.8	-0.0002158	105.8	-0.00022269	105.8	-0.0002316	105.8	-0.0002511	105.8	-0.00023791	105.8	-0.000937	105.8	-0.00151						6.88194	1695.75
																									105.9	-0.00012893	105.9	-0.0001694	105.9	-0.0002151	105.9	-0.00022287	105.9	-0.0002317	105.9	-0.0002503	105.9	-0.00023774	105.9	-0.000937	105.9	-0.00151						6.88224	1713.95
																									106	-0.00012935	106	-0.000168	106	-0.000213	106	-0.000223	106	-0.0002316	106	-0.0002516	106	-0.00023748	106	-0.000937	106	-0.00151						6.88255	1649.55
																									106.1	-0.00012873	106.1	-0.0001623	106.1	-0.0002125	106.1	-0.00022317	106.1	-0.0002318	106.1	-0.0002509	106.1	-0.00023719	106.1	-0.000937	106.1	-0.00151						6.88285	1670.2
																									106.2	-0.00012883	106.2	-0.0001588	106.2	-0.0002169	106.2	-0.00022338	106.2	-0.0002317	106.2	-0.0002508	106.2	-0.00023698	106.2	-0.000935	106.2	-0.00151						6.88315	1703.1
																									106.3	-0.00012858	106.3	-0.0001558	106.3	-0.0002165	106.3	-0.00022365	106.3	-0.0002318	106.3	-0.000251	106.3	-0.00023649	106.3	-0.000936	106.3	-0.00151						6.88345	1686.65
																									106.4	-0.00013295	106.4	-0.000155	106.4	-0.0002171	106.4	-0.00022368	106.4	-0.0002318	106.4	-0.0002508	106.4	-0.00023605	106.4	-0.000938	106.4	-0.00151						6.88376	1667.75
																									106.5	-0.0001332	106.5	-0.0001565	106.5	-0.0002183	106.5	-0.0002238	106.5	-0.000232	106.5	-0.0002505	106.5	-0.00023564	106.5	-0.000937	106.5	-0.00151						6.88406	1680
																									106.6	-0.00013376	106.6	-0.0001569	106.6	-0.0002156	106.6	-0.00022369	106.6	-0.0002322	106.6	-0.000251	106.6	-0.0002355	106.6	-0.000935	106.6	-0.00151						6.88436	1690.85
																									106.7	-0.0001323	106.7	-0.0001565	106.7	-0.0002147	106.7	-0.00022365	106.7	-0.000232	106.7	-0.0002506	106.7	-0.00023529	106.7	-0.000937	106.7	-0.00151						6.88466	1700.65
																									106.8	-0.00013025	106.8	-0.0001579	106.8	-0.0002146	106.8	-0.00022357	106.8	-0.0002323	106.8	-0.0002506	106.8	-0.00023523	106.8	-0.000938	106.8	-0.00151						6.88497	1670.9
																									106.9	-0.00012944	106.9	-0.0001554	106.9	-0.0002162	106.9	-0.00022362	106.9	-0.0002322	106.9	-0.0002503	106.9	-0.00023504	106.9	-0.000936	106.9	-0.00151						6.88527	1653.4
																									107	-0.00012916	107	-0.0001546	107	-0.0002157	107	-0.00022363	107	-0.0002321	107	-0.0002504	107	-0.00023516	107	-0.000935	107	-0.00151						6.88557	1626.8
																									107.1	-0.00012885	107.1	-0.0001564	107.1	-0.0002174	107.1	-0.00022353	107.1	-0.0002322	107.1	-0.00025	107.1	-0.0002352	107.1	-0.000938	107.1	-0.00151						6.88588	1635.2
																									107.2	-0.00013044	107.2	-0.0001555	107.2	-0.0002201	107.2	-0.00022331	107.2	-0.0002323	107.2	-0.0002499	107.2	-0.00023536	107.2	-0.000937	107.2	-0.00151						6.88618	1666.7
																									107.3	-0.00012981	107.3	-0.0001546	107.3	-0.0002204	107.3	-0.00022332	107.3	-0.0002321	107.3	-0.0002498	107.3	-0.0002356	107.3	-0.000936	107.3	-0.00151						6.88648	1674.05
																									107.4	-0.00013027	107.4	-0.0001599	107.4	-0.000223	107.4	-0.00022328	107.4	-0.0002324	107.4	-0.00025	107.4	-0.00023559	107.4	-0.000936	107.4	-0.00151						6.88678	1642.2
																									107.5	-0.00012975	107.5	-0.0001608	107.5	-0.0002191	107.5	-0.00022322	107.5	-0.0002323	107.5	-0.0002495	107.5	-0.0002358	107.5	-0.000937	107.5	-0.00151						6.88709	1627.15
																									107.6	-0.00013081	107.6	-0.0001646	107.6	-0.000217	107.6	-0.00022329	107.6	-0.0002322	107.6	-0.0002502	107.6	-0.0002358	107.6	-0.000936	107.6	-0.00151						6.88739	1625.05
																									107.7	-0.00012885	107.7	-0.0001653	107.7	-0.000219	107.7	-0.00022322	107.7	-0.0002323	107.7	-0.0002498	107.7	-0.00023598	107.7	-0.000934	107.7	-0.00151						6.88769	1650.95
																									107.8	-0.000129	107.8	-0.0001639	107.8	-0.00022	107.8	-0.00022311	107.8	-0.0002325	107.8	-0.0002503	107.8	-0.0002362	107.8	-0.000937	107.8	-0.00151						6.88799	1678.6
																									107.9	-0.00012945	107.9	-0.0001613	107.9	-0.0002197	107.9	-0.00022306	107.9	-0.0002325	107.9	-0.0002491	107.9	-0.00023627	107.9	-0.000938	107.9	-0.00151						6.8883	1704.15
																									108	-0.00013031	108	-0.0001641	108	-0.0002207	108	-0.00022287	108	-0.0002324	108	-0.0002499	108	-0.00023648	108	-0.000935	108	-0.00151						6.8886	1666.7
																									108.1	-0.00012881	108.1	-0.0001669	108.1	-0.0002225	108.1	-0.00022276	108.1	-0.0002324	108.1	-0.0002499	108.1	-0.00023669	108.1	-0.000936	108.1	-0.00151						6.8889	1647.1
																									108.2	-0.00012778	108.2	-0.0001645	108.2	-0.0002231	108.2	-0.00022264	108.2	-0.0002324	108.2	-0.0002507	108.2	-0.00023678	108.2	-0.000937	108.2	-0.00151						6.88921	1636.6
																									108.3	-0.00012916	108.3	-0.0001634	108.3	-0.0002201	108.3	-0.00022254	108.3	-0.0002322	108.3	-0.0002507	108.3	-0.0002369	108.3	-0.000937	108.3	-0.00151						6.88951	1678.6
																									108.4	-0.00012895	108.4	-0.0001622	108.4	-0.0002187	108.4	-0.00022246	108.4	-0.0002324	108.4	-0.0002506	108.4	-0.00023682	108.4	-0.000935	108.4	-0.00151						6.88981	1712.2
																									108.5	-0.00012894	108.5	-0.0001628	108.5	-0.0002193	108.5	-0.00022241	108.5	-0.0002323	108.5	-0.0002502	108.5	-0.00023661	108.5	-0.000936	108.5	-0.00151						6.89011	1741.6
																									108.6	-0.00012826	108.6	-0.0001623	108.6	-0.0002236	108.6	-0.00022229	108.6	-0.0002322	108.6	-0.0002499	108.6	-0.00023653	108.6	-0.000937	108.6	-0.00151						6.89042	1723.4
																									108.7	-0.00012759	108.7	-0.0001616	108.7	-0.0002196	108.7	-0.0002223	108.7	-0.0002321	108.7	-0.0002496	108.7	-0.00023663	108.7	-0.000935	108.7	-0.00151						6.89072	1682.8
																									108.8	-0.00012627	108.8	-0.0001625	108.8	-0.000217	108.8	-0.00022231	108.8	-0.0002322	108.8	-0.0002495	108.8	-0.00023606	108.8	-0.000935	108.8	-0.00151						6.89102	1676.85
																									108.9	-0.00012636	108.9	-0.0001618	108.9	-0.0002157	108.9	-0.00022232	108.9	-0.0002321	108.9	-0.0002494	108.9	-0.0002362	108.9	-0.000937	108.9	-0.00151						6.89132	1683.85
																									109	-0.00012665	109	-0.0001581	109	-0.0002162	109	-0.00022229	109	-0.000232	109	-0.0002493	109	-0.00023581	109	-0.000938	109	-0.00151						6.89163	1684.55
																									109.1	-0.00012604	109.1	-0.0001576	109.1	-0.0002172	109.1	-0.00022231	109.1	-0.000232	109.1	-0.0002489	109.1	-0.00023598	109.1	-0.000936	109.1	-0.00151						6.89193	1720.6
																									109.2	-0.0001265	109.2	-0.0001559	109.2	-0.0002154	109.2	-0.00022226	109.2	-0.0002319	109.2	-0.0002488	109.2	-0.00023614	109.2	-0.000934	109.2	-0.00151						6.89223	1750.7
																									109.3	-0.00012941	109.3	-0.0001569	109.3	-0.0002178	109.3	-0.00022242	109.3	-0.0002321	109.3	-0.0002485	109.3	-0.00023631	109.3	-0.000937	109.3	-0.00151						6.89253	1698.9
																									109.4	-0.00013095	109.4	-0.0001564	109.4	-0.0002154	109.4	-0.00022234	109.4	-0.0002323	109.4	-0.000249	109.4	-0.00023647	109.4	-0.000936	109.4	-0.00151						6.89284	1656.9
																									109.5	-0.00012999	109.5	-0.0001619	109.5	-0.0002138	109.5	-0.00022215	109.5	-0.0002321	109.5	-0.0002483	109.5	-0.0002366	109.5	-0.000934	109.5	-0.00151						6.89314	1661.45
																									109.6	-0.00013221	109.6	-0.0001601	109.6	-0.0002147	109.6	-0.00022201	109.6	-0.0002321	109.6	-0.000249	109.6	-0.00023658	109.6	-0.000935	109.6	-0.00151						6.89344	1622.6
																									109.7	-0.00013103	109.7	-0.000165	109.7	-0.0002143	109.7	-0.00022185	109.7	-0.0002321	109.7	-0.0002487	109.7	-0.00023659	109.7	-0.000937	109.7	-0.00151						6.89375	1658.3
																									109.8	-0.0001307	109.8	-0.0001595	109.8	-0.0002171	109.8	-0.00022178	109.8	-0.0002319	109.8	-0.0002488	109.8	-0.00023641	109.8	-0.000936	109.8	-0.00151						6.89405	1709.75
																									109.9	-0.00013169	109.9	-0.0001567	109.9	-0.0002155	109.9	-0.00022132	109.9	-0.0002322	109.9	-0.0002486	109.9	-0.00023635	109.9	-0.000934	109.9	-0.00151						6.89435	1680.7
																									110	-0.00013074	110	-0.000158	110	-0.000218	110	-0.00022139	110	-0.0002324	110	-0.0002487	110	-0.00023625	110	-0.000937	110	-0.00151						6.89465	1619.45
																									110.1	-0.00012955	110.1	-0.0001568	110.1	-0.000215	110.1	-0.00022112	110.1	-0.0002321	110.1	-0.0002487	110.1	-0.00023642	110.1	-0.000937	110.1	-0.00151						6.89496	1620.85
																									110.2	-0.00012762	110.2	-0.0001564	110.2	-0.0002147	110.2	-0.00022112	110.2	-0.0002322	110.2	-0.0002489	110.2	-0.00023622	110.2	-0.000934	110.2	-0.00151						6.89526	1637.3
																									110.3	-0.00013074	110.3	-0.000157	110.3	-0.0002145	110.3	-0.00022124	110.3	-0.0002321	110.3	-0.0002486	110.3	-0.00023602	110.3	-0.000935	110.3	-0.00151						6.89556	1647.45
																									110.4	-0.00012953	110.4	-0.0001568	110.4	-0.0002146	110.4	-0.00022148	110.4	-0.000232	110.4	-0.0002488	110.4	-0.00023595	110.4	-0.000937	110.4	-0.00151						6.89586	1671.6
																									110.5	-0.0001285	110.5	-0.0001595	110.5	-0.0002136	110.5	-0.00022132	110.5	-0.000232	110.5	-0.0002485	110.5	-0.00023554	110.5	-0.000936	110.5	-0.00151						6.89617	1668.1
																									110.6	-0.00012769	110.6	-0.000156	110.6	-0.0002187	110.6	-0.0002213	110.6	-0.0002319	110.6	-0.0002486	110.6	-0.00023531	110.6	-0.000934	110.6	-0.00151						6.89647	1704.15
																									110.7	-0.00012673	110.7	-0.0001567	110.7	-0.0002186	110.7	-0.0002214	110.7	-0.0002321	110.7	-0.0002484	110.7	-0.00023532	110.7	-0.000935	110.7	-0.00151						6.89677	1703.8
																									110.8	-0.00012749	110.8	-0.0001597	110.8	-0.0002154	110.8	-0.00022126	110.8	-0.0002319	110.8	-0.0002481	110.8	-0.00023509	110.8	-0.000937	110.8	-0.00151						6.89708	1685.25
																									110.9	-0.00012729	110.9	-0.0001612	110.9	-0.0002133	110.9	-0.00022143	110.9	-0.0002318	110.9	-0.0002487	110.9	-0.00023494	110.9	-0.000935	110.9	-0.00151						6.89738	1706.95
																									111	-0.00012904	111	-0.0001581	111	-0.0002136	111	-0.00022164	111	-0.0002318	111	-0.0002485	111	-0.00023482	111	-0.000935	111	-0.00151						6.89768	1710.8
																									111.1	-0.00012915	111.1	-0.0001583	111.1	-0.0002138	111.1	-0.00022196	111.1	-0.0002318	111.1	-0.0002492	111.1	-0.00023491	111.1	-0.000937	111.1	-0.00151						6.89798	1681.75
																									111.2	-0.00012915	111.2	-0.000164	111.2	-0.0002135	111.2	-0.00022218	111.2	-0.0002318	111.2	-0.0002494	111.2	-0.00023506	111.2	-0.000937	111.2	-0.00151						6.89829	1689.1
																									111.3	-0.00012798	111.3	-0.0001681	111.3	-0.0002156	111.3	-0.00022244	111.3	-0.000232	111.3	-0.00025	111.3	-0.00023518	111.3	-0.000934	111.3	-0.00151						6.89859	1682.1
																									111.4	-0.0001284	111.4	-0.000168	111.4	-0.0002132	111.4	-0.00022274	111.4	-0.000232	111.4	-0.0002504	111.4	-0.00023552	111.4	-0.000934	111.4	-0.00151						6.89889	1642.55
																									111.5	-0.00012686	111.5	-0.0001674	111.5	-0.0002142	111.5	-0.00022305	111.5	-0.0002317	111.5	-0.0002502	111.5	-0.00023576	111.5	-0.000937	111.5	-0.00151						6.89919	1654.1
																									111.6	-0.00012632	111.6	-0.0001672	111.6	-0.0002138	111.6	-0.00022342	111.6	-0.0002318	111.6	-0.0002498	111.6	-0.00023593	111.6	-0.000935	111.6	-0.00151						6.8995	1642.9
																									111.7	-0.00012806	111.7	-0.0001655	111.7	-0.0002136	111.7	-0.00022357	111.7	-0.0002318	111.7	-0.0002497	111.7	-0.00023617	111.7	-0.000934	111.7	-0.00151						6.8998	1595.65
																									111.8	-0.00012836	111.8	-0.000169	111.8	-0.0002129	111.8	-0.00022377	111.8	-0.0002318	111.8	-0.0002495	111.8	-0.00023619	111.8	-0.000935	111.8	-0.00151						6.9001	1612.1
																									111.9	-0.00012724	111.9	-0.0001735	111.9	-0.0002131	111.9	-0.00022397	111.9	-0.0002317	111.9	-0.0002495	111.9	-0.00023658	111.9	-0.000935	111.9	-0.00151						6.9004	1702.75
																									112	-0.00012616	112	-0.0001676	112	-0.0002158	112	-0.00022409	112	-0.0002317	112	-0.0002491	112	-0.00023674	112	-0.000936	112	-0.00151						6.90071	1685.95
																									112.1	-0.00012523	112.1	-0.0001698	112.1	-0.0002141	112.1	-0.00022412	112.1	-0.0002314	112.1	-0.0002496	112.1	-0.00023679	112.1	-0.000935	112.1	-0.00151						6.90101	1676.5
																									112.2	-0.00012474	112.2	-0.0001669	112.2	-0.0002141	112.2	-0.00022424	112.2	-0.0002317	112.2	-0.0002491	112.2	-0.00023697	112.2	-0.000937	112.2	-0.00151						6.90131	1657.95
																									112.3	-0.0001261	112.3	-0.0001629	112.3	-0.0002202	112.3	-0.00022428	112.3	-0.0002315	112.3	-0.0002493	112.3	-0.00023693	112.3	-0.000936	112.3	-0.00151						6.90162	1620.15
																									112.4	-0.00012683	112.4	-0.0001602	112.4	-0.0002167	112.4	-0.00022396	112.4	-0.0002314	112.4	-0.0002493	112.4	-0.00023684	112.4	-0.000934	112.4	-0.00151						6.90192	1606.5
																									112.5	-0.00012635	112.5	-0.0001565	112.5	-0.0002151	112.5	-0.00022375	112.5	-0.0002315	112.5	-0.0002491	112.5	-0.00023693	112.5	-0.000935	112.5	-0.00151						6.90222	1614.2
																									112.6	-0.00012908	112.6	-0.0001567	112.6	-0.0002136	112.6	-0.00022359	112.6	-0.0002314	112.6	-0.0002494	112.6	-0.00023693	112.6	-0.000937	112.6	-0.00151						6.90252	1636.25
																									112.7	-0.0001284	112.7	-0.0001544	112.7	-0.0002177	112.7	-0.0002237	112.7	-0.0002314	112.7	-0.0002498	112.7	-0.00023696	112.7	-0.000937	112.7	-0.00151						6.90283	1629.25
																									112.8	-0.00012838	112.8	-0.0001555	112.8	-0.0002169	112.8	-0.00022368	112.8	-0.0002317	112.8	-0.0002501	112.8	-0.00023693	112.8	-0.000935	112.8	-0.00151						6.90313	1667.4
																									112.9	-0.00012809	112.9	-0.0001584	112.9	-0.0002143	112.9	-0.00022347	112.9	-0.0002315	112.9	-0.0002503	112.9	-0.00023679	112.9	-0.000935	112.9	-0.00151						6.90343	1684.55
																									113	-0.00012754	113	-0.0001598	113	-0.0002119	113	-0.00022307	113	-0.0002315	113	-0.0002506	113	-0.00023671	113	-0.000936	113	-0.00151						6.90373	1670.2
																									113.1	-0.00012838	113.1	-0.0001594	113.1	-0.0002113	113.1	-0.00022281	113.1	-0.0002316	113.1	-0.0002504	113.1	-0.00023643	113.1	-0.000935	113.1	-0.00151						6.90404	1675.45
																									113.2	-0.00012797	113.2	-0.0001587	113.2	-0.000211	113.2	-0.0002229	113.2	-0.0002314	113.2	-0.0002513	113.2	-0.00023635	113.2	-0.000935	113.2	-0.00151						6.90434	1662.85
																									113.3	-0.00013221	113.3	-0.0001553	113.3	-0.0002148	113.3	-0.00022303	113.3	-0.0002317	113.3	-0.000251	113.3	-0.00023625	113.3	-0.000936	113.3	-0.00151						6.90464	1640.8
																									113.4	-0.00013369	113.4	-0.0001556	113.4	-0.0002131	113.4	-0.00022315	113.4	-0.0002315	113.4	-0.0002513	113.4	-0.00023625	113.4	-0.000935	113.4	-0.00151						6.90494	1674.05
																									113.5	-0.00013278	113.5	-0.0001587	113.5	-0.0002131	113.5	-0.00022323	113.5	-0.0002317	113.5	-0.0002512	113.5	-0.00023635	113.5	-0.000935	113.5	-0.00151						6.90525	1675.1
																									113.6	-0.00013171	113.6	-0.000159	113.6	-0.0002132	113.6	-0.00022342	113.6	-0.0002317	113.6	-0.0002512	113.6	-0.00023635	113.6	-0.000936	113.6	-0.00151						6.90555	1640.8
																									113.7	-0.00013038	113.7	-0.0001583	113.7	-0.0002154	113.7	-0.0002235	113.7	-0.0002319	113.7	-0.0002518	113.7	-0.00023647	113.7	-0.000937	113.7	-0.00151						6.90585	1663.55
																									113.8	-0.00013058	113.8	-0.0001593	113.8	-0.0002134	113.8	-0.00022367	113.8	-0.0002322	113.8	-0.0002512	113.8	-0.00023648	113.8	-0.000935	113.8	-0.00151						6.90616	1688.75
																									113.9	-0.00013085	113.9	-0.0001654	113.9	-0.0002123	113.9	-0.00022383	113.9	-0.0002322	113.9	-0.0002512	113.9	-0.00023667	113.9	-0.000935	113.9	-0.00151						6.90646	1692.6
																									114	-0.00013103	114	-0.0001681	114	-0.0002133	114	-0.00022387	114	-0.0002322	114	-0.0002508	114	-0.00023689	114	-0.000936	114	-0.00151						6.90676	1714.3
																									114.1	-0.00013071	114.1	-0.0001643	114.1	-0.0002123	114.1	-0.00022399	114.1	-0.0002326	114.1	-0.0002511	114.1	-0.00023681	114.1	-0.000936	114.1	-0.00151						6.90706	1703.1
																									114.2	-0.00012959	114.2	-0.0001596	114.2	-0.0002125	114.2	-0.0002242	114.2	-0.0002324	114.2	-0.0002507	114.2	-0.0002369	114.2	-0.000934	114.2	-0.00151						6.90737	1675.1
																									114.3	-0.00012847	114.3	-0.0001578	114.3	-0.000217	114.3	-0.00022432	114.3	-0.0002327	114.3	-0.0002504	114.3	-0.00023686	114.3	-0.000934	114.3	-0.00151						6.90767	1659
																									114.4	-0.00012676	114.4	-0.00016	114.4	-0.0002131	114.4	-0.00022451	114.4	-0.0002326	114.4	-0.0002508	114.4	-0.0002369	114.4	-0.000935	114.4	-0.00151						6.90797	1663.55
																									114.5	-0.00012683	114.5	-0.0001609	114.5	-0.0002105	114.5	-0.00022458	114.5	-0.0002326	114.5	-0.0002503	114.5	-0.00023666	114.5	-0.000936	114.5	-0.00151						6.90827	1696.1
																									114.6	-0.00012773	114.6	-0.0001586	114.6	-0.0002082	114.6	-0.00022468	114.6	-0.0002327	114.6	-0.0002501	114.6	-0.00023654	114.6	-0.000934	114.6	-0.00151						6.90858	1684.9
																									114.7	-0.00012908	114.7	-0.0001596	114.7	-0.000209	114.7	-0.0002248	114.7	-0.0002326	114.7	-0.0002499	114.7	-0.0002363	114.7	-0.000935	114.7	-0.00151						6.90888	1682.8
																									114.8	-0.00012946	114.8	-0.0001573	114.8	-0.0002096	114.8	-0.00022498	114.8	-0.0002325	114.8	-0.0002496	114.8	-0.00023606	114.8	-0.000936	114.8	-0.00151						6.90918	1689.45
																									114.9	-0.00012853	114.9	-0.0001615	114.9	-0.0002114	114.9	-0.00022514	114.9	-0.0002325	114.9	-0.0002491	114.9	-0.00023603	114.9	-0.000934	114.9	-0.00151						6.90949	1653.05
																									115	-0.00012816	115	-0.0001657	115	-0.0002126	115	-0.0002253	115	-0.0002326	115	-0.0002491	115	-0.00023623	115	-0.000934	115	-0.00151						6.90979	1661.45
																									115.1	-0.0001279	115.1	-0.0001672	115.1	-0.0002098	115.1	-0.00022545	115.1	-0.0002327	115.1	-0.0002489	115.1	-0.0002361	115.1	-0.000934	115.1	-0.00151						6.91009	1657.95
																									115.2	-0.00012725	115.2	-0.0001584	115.2	-0.0002076	115.2	-0.00022561	115.2	-0.0002326	115.2	-0.0002489	115.2	-0.0002365	115.2	-0.000935	115.2	-0.00151						6.91039	1650.6
																									115.3	-0.00012778	115.3	-0.0001549	115.3	-0.0002109	115.3	-0.00022572	115.3	-0.0002326	115.3	-0.0002489	115.3	-0.00023653	115.3	-0.000933	115.3	-0.00151						6.9107	1622.25
																									115.4	-0.00012681	115.4	-0.0001546	115.4	-0.0002096	115.4	-0.00022578	115.4	-0.0002327	115.4	-0.0002489	115.4	-0.00023655	115.4	-0.000933	115.4	-0.00151						6.911	1712.55
																									115.5	-0.00012739	115.5	-0.0001548	115.5	-0.0002112	115.5	-0.00022594	115.5	-0.0002328	115.5	-0.0002495	115.5	-0.00023683	115.5	-0.000936	115.5	-0.00151						6.9113	1723.75
																									115.6	-0.00012866	115.6	-0.0001565	115.6	-0.0002102	115.6	-0.00022572	115.6	-0.0002326	115.6	-0.0002501	115.6	-0.00023681	115.6	-0.000934	115.6	-0.00151						6.9116	1684.55
																									115.7	-0.00012989	115.7	-0.0001579	115.7	-0.0002089	115.7	-0.00022556	115.7	-0.0002326	115.7	-0.0002497	115.7	-0.00023683	115.7	-0.000933	115.7	-0.00151						6.91191	1680.7
																									115.8	-0.00012814	115.8	-0.0001607	115.8	-0.0002093	115.8	-0.00022537	115.8	-0.0002326	115.8	-0.0002505	115.8	-0.00023701	115.8	-0.000934	115.8	-0.00151						6.91221	1660.4
																									115.9	-0.00012873	115.9	-0.0001566	115.9	-0.0002105	115.9	-0.00022527	115.9	-0.0002328	115.9	-0.0002501	115.9	-0.00023693	115.9	-0.000936	115.9	-0.00151						6.91251	1629.6
																									116	-0.00012758	116	-0.0001555	116	-0.0002161	116	-0.00022516	116	-0.0002325	116	-0.0002506	116	-0.00023707	116	-0.000933	116	-0.00151						6.91281	1601.25
																									116.1	-0.00012808	116.1	-0.0001572	116.1	-0.0002144	116.1	-0.00022499	116.1	-0.0002325	116.1	-0.0002508	116.1	-0.0002372	116.1	-0.000933	116.1	-0.00151						6.91312	1630.3
																									116.2	-0.00012689	116.2	-0.0001603	116.2	-0.0002118	116.2	-0.00022485	116.2	-0.0002324	116.2	-0.0002508	116.2	-0.00023712	116.2	-0.000934	116.2	-0.00151						6.91342	1659.7
																									116.3	-0.00012929	116.3	-0.0001602	116.3	-0.0002141	116.3	-0.00022489	116.3	-0.0002323	116.3	-0.0002512	116.3	-0.00023706	116.3	-0.000934	116.3	-0.00151						6.91372	1683.5
																									116.4	-0.00012988	116.4	-0.0001561	116.4	-0.0002146	116.4	-0.00022487	116.4	-0.0002323	116.4	-0.000251	116.4	-0.00023713	116.4	-0.000933	116.4	-0.00151						6.91403	1685.95
																									116.5	-0.00013088	116.5	-0.0001559	116.5	-0.0002147	116.5	-0.00022493	116.5	-0.0002323	116.5	-0.0002504	116.5	-0.00023717	116.5	-0.000935	116.5	-0.00151						6.91433	1673.35
																									116.6	-0.00013199	116.6	-0.0001604	116.6	-0.0002145	116.6	-0.00022503	116.6	-0.0002323	116.6	-0.0002502	116.6	-0.00023706	116.6	-0.000935	116.6	-0.00151						6.91463	1667.75
																									116.7	-0.00013107	116.7	-0.0001588	116.7	-0.0002168	116.7	-0.00022502	116.7	-0.0002322	116.7	-0.00025	116.7	-0.00023682	116.7	-0.000934	116.7	-0.00151						6.91493	1663.2
																									116.8	-0.00013353	116.8	-0.0001554	116.8	-0.0002167	116.8	-0.000225	116.8	-0.0002322	116.8	-0.0002496	116.8	-0.00023684	116.8	-0.000932	116.8	-0.00151						6.91524	1652.35
																									116.9	-0.00013451	116.9	-0.0001575	116.9	-0.0002189	116.9	-0.000225	116.9	-0.0002325	116.9	-0.0002499	116.9	-0.00023693	116.9	-0.000934	116.9	-0.00151						6.91554	1626.45
																									117	-0.00013315	117	-0.0001571	117	-0.000216	117	-0.000225	117	-0.0002323	117	-0.0002495	117	-0.0002369	117	-0.000934	117	-0.00151						6.91584	1638.35
																									117.1	-0.0001312	117.1	-0.0001516	117.1	-0.0002146	117.1	-0.0002249	117.1	-0.0002328	117.1	-0.0002493	117.1	-0.00023703	117.1	-0.000933	117.1	-0.00151						6.91614	1645.7
																									117.2	-0.00013225	117.2	-0.0001495	117.2	-0.0002121	117.2	-0.00022501	117.2	-0.0002325	117.2	-0.000249	117.2	-0.00023687	117.2	-0.000933	117.2	-0.00151						6.91645	1668.1
																									117.3	-0.00013095	117.3	-0.0001489	117.3	-0.0002155	117.3	-0.0002252	117.3	-0.0002327	117.3	-0.000249	117.3	-0.00023682	117.3	-0.000935	117.3	-0.00151						6.91675	1669.5
																									117.4	-0.00013308	117.4	-0.0001482	117.4	-0.000216	117.4	-0.00022537	117.4	-0.000233	117.4	-0.000249	117.4	-0.00023663	117.4	-0.000933	117.4	-0.00151						6.91705	1654.8
																									117.5	-0.00013135	117.5	-0.0001485	117.5	-0.0002154	117.5	-0.00022548	117.5	-0.0002327	117.5	-0.0002482	117.5	-0.00023672	117.5	-0.000933	117.5	-0.00151						6.91736	1661.45
																									117.6	-0.00013149	117.6	-0.000147	117.6	-0.0002125	117.6	-0.00022568	117.6	-0.000233	117.6	-0.0002481	117.6	-0.00023667	117.6	-0.000933	117.6	-0.00151						6.91766	1686.3
																									117.7	-0.00013016	117.7	-0.0001471	117.7	-0.0002115	117.7	-0.00022577	117.7	-0.0002332	117.7	-0.0002482	117.7	-0.0002363	117.7	-0.000936	117.7	-0.00151						6.91796	1710.8
																									117.8	-0.00012963	117.8	-0.0001523	117.8	-0.0002113	117.8	-0.00022577	117.8	-0.000233	117.8	-0.0002478	117.8	-0.0002365	117.8	-0.000933	117.8	-0.00151						6.91826	1695.75
																									117.9	-0.00012988	117.9	-0.0001519	117.9	-0.000215	117.9	-0.00022576	117.9	-0.000233	117.9	-0.0002481	117.9	-0.00023663	117.9	-0.000932	117.9	-0.00151						6.91857	1671.25
																									118	-0.00012834	118	-0.0001547	118	-0.0002109	118	-0.00022574	118	-0.0002331	118	-0.000249	118	-0.00023675	118	-0.000934	118	-0.00151						6.91887	1685.25
																									118.1	-0.00012812	118.1	-0.0001553	118.1	-0.00021	118.1	-0.00022549	118.1	-0.0002331	118.1	-0.0002489	118.1	-0.00023698	118.1	-0.000934	118.1	-0.00151						6.91917	1715.7
																									118.2	-0.00012824	118.2	-0.0001502	118.2	-0.0002082	118.2	-0.00022513	118.2	-0.0002329	118.2	-0.0002492	118.2	-0.000237	118.2	-0.000932	118.2	-0.00151						6.91947	1747.2
																									118.3	-0.00012795	118.3	-0.0001508	118.3	-0.0002077	118.3	-0.00022491	118.3	-0.0002329	118.3	-0.0002497	118.3	-0.00023697	118.3	-0.000933	118.3	-0.00151						6.91978	1775.2
																									118.4	-0.00012874	118.4	-0.0001525	118.4	-0.0002098	118.4	-0.00022489	118.4	-0.000233	118.4	-0.0002491	118.4	-0.00023693	118.4	-0.000935	118.4	-0.00151						6.92008	1818.6
																									118.5	-0.00012774	118.5	-0.0001524	118.5	-0.0002086	118.5	-0.00022496	118.5	-0.0002328	118.5	-0.0002498	118.5	-0.00023661	118.5	-0.000932	118.5	-0.00151						6.92038	1829.8
																									118.6	-0.00012861	118.6	-0.0001609	118.6	-0.0002099	118.6	-0.00022514	118.6	-0.000233	118.6	-0.0002497	118.6	-0.00023644	118.6	-0.000933	118.6	-0.00151						6.92068	1841.7
																									118.7	-0.00012786	118.7	-0.0001522	118.7	-0.0002086	118.7	-0.00022526	118.7	-0.0002328	118.7	-0.0002506	118.7	-0.00023632	118.7	-0.000933	118.7	-0.00151						6.92099	1863.05
																									118.8	-0.00012809	118.8	-0.0001476	118.8	-0.0002095	118.8	-0.00022542	118.8	-0.0002328	118.8	-0.0002506	118.8	-0.00023669	118.8	-0.000935	118.8	-0.00151						6.92129	1905.75
																									118.9	-0.00012764	118.9	-0.0001454	118.9	-0.000212	118.9	-0.0002255	118.9	-0.0002326	118.9	-0.0002504	118.9	-0.00023673	118.9	-0.000935	118.9	-0.00151						6.92159	1943.9
																									119	-0.00012904	119	-0.0001437	119	-0.0002128	119	-0.00022545	119	-0.0002325	119	-0.0002509	119	-0.00023703	119	-0.000936	119	-0.00151						6.9219	1940.05
																									119.1	-0.00012883	119.1	-0.0001423	119.1	-0.0002194	119.1	-0.00022525	119.1	-0.0002325	119.1	-0.0002509	119.1	-0.00023692	119.1	-0.000937	119.1	-0.00151						6.9222	1955.8
																									119.2	-0.00012838	119.2	-0.00014	119.2	-0.0002148	119.2	-0.00022521	119.2	-0.0002325	119.2	-0.0002505	119.2	-0.00023667	119.2	-0.000936	119.2	-0.00151						6.9225	1989.05
																									119.3	-0.00012919	119.3	-0.0001377	119.3	-0.0002124	119.3	-0.00022529	119.3	-0.0002325	119.3	-0.0002501	119.3	-0.00023662	119.3	-0.000935	119.3	-0.00151						6.9228	2035.6
																									119.4	-0.00013192	119.4	-0.0001387	119.4	-0.0002108	119.4	-0.00022543	119.4	-0.0002323	119.4	-0.0002502	119.4	-0.00023636	119.4	-0.000936	119.4	-0.00151						6.92311	2128.7
																									119.5	-0.00013105	119.5	-0.0001478	119.5	-0.000211	119.5	-0.00022554	119.5	-0.0002325	119.5	-0.00025	119.5	-0.00023638	119.5	-0.000937	119.5	-0.00151						6.92341	2184
																									119.6	-0.00013016	119.6	-0.0001465	119.6	-0.000216	119.6	-0.00022542	119.6	-0.0002323	119.6	-0.0002498	119.6	-0.00023644	119.6	-0.000936	119.6	-0.00151						6.92371	2196.6
																									119.7	-0.00013079	119.7	-0.0001461	119.7	-0.0002161	119.7	-0.00022539	119.7	-0.0002324	119.7	-0.0002499	119.7	-0.00023643	119.7	-0.000934	119.7	-0.00151						6.92401	2207.8
																									119.8	-0.0001287	119.8	-0.0001436	119.8	-0.0002151	119.8	-0.00022542	119.8	-0.0002324	119.8	-0.0002495	119.8	-0.00023656	119.8	-0.000935	119.8	-0.00151						6.92432	2216.9
																									119.9	-0.00012879	119.9	-0.0001459	119.9	-0.0002162	119.9	-0.00022562	119.9	-0.0002327	119.9	-0.0002499	119.9	-0.00023656	119.9	-0.000936	119.9	-0.00151						6.92462	2196.6
																									120	-0.00012859	120	-0.0001427	120	-0.0002147	120	-0.00022539	120	-0.0002326	120	-0.0002503	120	-0.00023664	120	-0.000933	120	-0.00151						6.92492	2201.15
																									120.1	-0.00012769	120.1	-0.0001436	120.1	-0.0002132	120.1	-0.00022552	120.1	-0.0002325	120.1	-0.000251	120.1	-0.00023674	120.1	-0.000934	120.1	-0.00151						6.92523	2183.3
																									120.2	-0.00012722	120.2	-0.0001476	120.2	-0.0002124	120.2	-0.00022531	120.2	-0.0002326	120.2	-0.0002513	120.2	-0.00023675	120.2	-0.000936	120.2	-0.00151						6.92553	2126.25
																									120.3	-0.00012653	120.3	-0.0001478	120.3	-0.0002133	120.3	-0.00022567	120.3	-0.0002325	120.3	-0.000251	120.3	-0.00023673	120.3	-0.000935	120.3	-0.00151						6.92583	2086.7
																									120.4	-0.000126	120.4	-0.0001517	120.4	-0.0002122	120.4	-0.00022494	120.4	-0.0002323	120.4	-0.0002506	120.4	-0.00023666	120.4	-0.000933	120.4	-0.00151						6.92613	2023
																									120.5	-0.00012727	120.5	-0.0001524	120.5	-0.0002113	120.5	-0.00022476	120.5	-0.0002326	120.5	-0.0002503	120.5	-0.00023649	120.5	-0.000933	120.5	-0.00151						6.92644	1919.05
																									120.6	-0.00012752	120.6	-0.0001515	120.6	-0.0002118	120.6	-0.00022463	120.6	-0.0002326	120.6	-0.0002504	120.6	-0.00023638	120.6	-0.000936	120.6	-0.00151						6.92674	1871.8
																									120.7	-0.00012925	120.7	-0.0001513	120.7	-0.000214	120.7	-0.00022463	120.7	-0.0002324	120.7	-0.0002501	120.7	-0.00023644	120.7	-0.000933	120.7	-0.00151						6.92704	1785
																									120.8	-0.00012804	120.8	-0.000151	120.8	-0.0002142	120.8	-0.00022397	120.8	-0.0002327	120.8	-0.0002501	120.8	-0.00023615	120.8	-0.000935	120.8	-0.00151						6.92734	1709.4
																									120.9	-0.00012831	120.9	-0.000153	120.9	-0.0002125	120.9	-0.00022424	120.9	-0.0002325	120.9	-0.0002494	120.9	-0.00023611	120.9	-0.000934	120.9	-0.00151						6.92765	1729.35
																									121	-0.00013091	121	-0.000153	121	-0.0002117	121	-0.00022414	121	-0.0002326	121	-0.0002499	121	-0.0002361	121	-0.000936	121	-0.00151						6.92795	1775.2
																									121.1	-0.00012935	121.1	-0.0001591	121.1	-0.0002117	121.1	-0.00022425	121.1	-0.0002326	121.1	-0.0002493	121.1	-0.00023589	121.1	-0.000935	121.1	-0.00151						6.92825	1763.3
																									121.2	-0.00012827	121.2	-0.0001609	121.2	-0.0002104	121.2	-0.0002239	121.2	-0.0002327	121.2	-0.0002496	121.2	-0.00023611	121.2	-0.000934	121.2	-0.00151						6.92855	1698.9
																									121.3	-0.00013026	121.3	-0.0001629	121.3	-0.0002117	121.3	-0.00022379	121.3	-0.0002326	121.3	-0.0002495	121.3	-0.00023612	121.3	-0.000936	121.3	-0.00151						6.92886	1661.8
																									121.4	-0.00012965	121.4	-0.0001605	121.4	-0.0002112	121.4	-0.00022332	121.4	-0.0002327	121.4	-0.0002494	121.4	-0.00023612	121.4	-0.000936	121.4	-0.00151						6.92916	1680
																									121.5	-0.00012831	121.5	-0.0001573	121.5	-0.0002116	121.5	-0.00022324	121.5	-0.0002326	121.5	-0.0002493	121.5	-0.00023609	121.5	-0.000935	121.5	-0.00151						6.92946	1679.65
																									121.6	-0.00012663	121.6	-0.0001605	121.6	-0.0002111	121.6	-0.00022288	121.6	-0.0002328	121.6	-0.0002494	121.6	-0.00023598	121.6	-0.000934	121.6	-0.00151						6.92977	1626.8
																									121.7	-0.00012576	121.7	-0.0001684	121.7	-0.0002137	121.7	-0.00022285	121.7	-0.0002328	121.7	-0.0002493	121.7	-0.00023603	121.7	-0.000935	121.7	-0.00151						6.93007	1635.2
																									121.8	-0.00012839	121.8	-0.0001594	121.8	-0.0002107	121.8	-0.00022284	121.8	-0.0002327	121.8	-0.000249	121.8	-0.00023622	121.8	-0.000934	121.8	-0.00151						6.93037	1655.85
																									121.9	-0.00012797	121.9	-0.0001584	121.9	-0.0002106	121.9	-0.00022297	121.9	-0.0002327	121.9	-0.000249	121.9	-0.00023607	121.9	-0.000933	121.9	-0.00151						6.93067	1606.85
																									122	-0.00012849	122	-0.0001573	122	-0.0002105	122	-0.00022318	122	-0.0002328	122	-0.0002486	122	-0.0002361	122	-0.000935	122	-0.00151						6.93098	1572.9
																									122.1	-0.00012723	122.1	-0.0001574	122.1	-0.00021	122.1	-0.00022338	122.1	-0.0002326	122.1	-0.0002488	122.1	-0.00023588	122.1	-0.000935	122.1	-0.00151						6.93128	1586.2
																									122.2	-0.0001264	122.2	-0.0001615	122.2	-0.0002095	122.2	-0.00022358	122.2	-0.0002327	122.2	-0.0002486	122.2	-0.00023569	122.2	-0.000933	122.2	-0.00151						6.93158	1603
																									122.3	-0.00012484	122.3	-0.0001652	122.3	-0.0002134	122.3	-0.00022362	122.3	-0.0002328	122.3	-0.000249	122.3	-0.00023558	122.3	-0.000933	122.3	-0.00151						6.93188	1592.85
																									122.4	-0.00012383	122.4	-0.0001642	122.4	-0.0002116	122.4	-0.00022376	122.4	-0.0002328	122.4	-0.0002484	122.4	-0.00023538	122.4	-0.000935	122.4	-0.00151						6.93219	1586.2
																									122.5	-0.00012647	122.5	-0.0001649	122.5	-0.0002106	122.5	-0.00022375	122.5	-0.0002327	122.5	-0.0002484	122.5	-0.00023523	122.5	-0.000935	122.5	-0.00151						6.93249	1569.05
																									122.6	-0.00012693	122.6	-0.0001662	122.6	-0.0002095	122.6	-0.00022385	122.6	-0.0002331	122.6	-0.0002487	122.6	-0.00023505	122.6	-0.000934	122.6	-0.00151						6.93279	1561
																									122.7	-0.00012621	122.7	-0.0001611	122.7	-0.0002113	122.7	-0.00022407	122.7	-0.0002329	122.7	-0.0002486	122.7	-0.00023486	122.7	-0.000935	122.7	-0.00151						6.93309	1564.85
																									122.8	-0.00012742	122.8	-0.0001585	122.8	-0.000213	122.8	-0.00022433	122.8	-0.000233	122.8	-0.0002485	122.8	-0.0002348	122.8	-0.000935	122.8	-0.00151						6.9334	1609.65
																									122.9	-0.00012741	122.9	-0.0001602	122.9	-0.0002151	122.9	-0.00022453	122.9	-0.000233	122.9	-0.0002489	122.9	-0.00023479	122.9	-0.000933	122.9	-0.00151						6.9337	1643.6
																									123	-0.00012594	123	-0.0001612	123	-0.0002162	123	-0.00022464	123	-0.0002331	123	-0.0002488	123	-0.00023447	123	-0.000933	123	-0.00151						6.934	1655.85
																									123.1	-0.00012566	123.1	-0.0001601	123.1	-0.0002142	123.1	-0.00022477	123.1	-0.0002331	123.1	-0.0002486	123.1	-0.0002342	123.1	-0.000934	123.1	-0.00151						6.93431	1655.85
																									123.2	-0.00012755	123.2	-0.0001592	123.2	-0.0002127	123.2	-0.00022477	123.2	-0.0002329	123.2	-0.0002481	123.2	-0.00023432	123.2	-0.000934	123.2	-0.00151						6.93461	1640.1
																									123.3	-0.00012675	123.3	-0.0001606	123.3	-0.0002133	123.3	-0.00022466	123.3	-0.000233	123.3	-0.0002483	123.3	-0.00023415	123.3	-0.000932	123.3	-0.00151						6.93491	1636.25
																									123.4	-0.00012613	123.4	-0.000161	123.4	-0.0002135	123.4	-0.00022451	123.4	-0.000233	123.4	-0.000248	123.4	-0.00023434	123.4	-0.000933	123.4	-0.00151						6.93521	1627.15
																									123.5	-0.00012601	123.5	-0.0001679	123.5	-0.0002133	123.5	-0.00022437	123.5	-0.0002328	123.5	-0.0002484	123.5	-0.00023434	123.5	-0.000935	123.5	-0.00151						6.93552	1610.35
																									123.6	-0.00012558	123.6	-0.000168	123.6	-0.0002161	123.6	-0.00022406	123.6	-0.0002329	123.6	-0.0002483	123.6	-0.00023417	123.6	-0.000932	123.6	-0.00151						6.93582	1647.8
																									123.7	-0.0001243	123.7	-0.0001663	123.7	-0.0002118	123.7	-0.00022392	123.7	-0.0002328	123.7	-0.0002485	123.7	-0.00023404	123.7	-0.000934	123.7	-0.00151						6.93612	1666
																									123.8	-0.00012782	123.8	-0.0001636	123.8	-0.0002086	123.8	-0.00022381	123.8	-0.0002328	123.8	-0.0002481	123.8	-0.00023406	123.8	-0.000935	123.8	-0.00151						6.93642	1692.6
																									123.9	-0.00012618	123.9	-0.0001603	123.9	-0.0002103	123.9	-0.00022358	123.9	-0.0002328	123.9	-0.0002483	123.9	-0.00023411	123.9	-0.000933	123.9	-0.00151						6.93673	1668.45
																									124	-0.00012583	124	-0.0001594	124	-0.0002103	124	-0.0002234	124	-0.0002328	124	-0.0002484	124	-0.00023414	124	-0.000933	124	-0.00151						6.93703	1605.8
																									124.1	-0.00012446	124.1	-0.0001594	124.1	-0.0002147	124.1	-0.00022311	124.1	-0.0002325	124.1	-0.0002487	124.1	-0.00023438	124.1	-0.000933	124.1	-0.00151						6.93733	1596
																									124.2	-0.00012431	124.2	-0.0001644	124.2	-0.0002113	124.2	-0.00022285	124.2	-0.0002326	124.2	-0.0002493	124.2	-0.00023435	124.2	-0.000935	124.2	-0.00151						6.93764	1583.05
																									124.3	-0.00012458	124.3	-0.0001742	124.3	-0.0002107	124.3	-0.00022268	124.3	-0.000233	124.3	-0.0002493	124.3	-0.00023442	124.3	-0.000933	124.3	-0.00151						6.93794	1551.55
																									124.4	-0.00012368	124.4	-0.0001678	124.4	-0.0002094	124.4	-0.00022257	124.4	-0.0002329	124.4	-0.0002496	124.4	-0.0002347	124.4	-0.000933	124.4	-0.00151						6.93824	1566.95
																									124.5	-0.00012408	124.5	-0.0001651	124.5	-0.0002097	124.5	-0.00022252	124.5	-0.000233	124.5	-0.0002499	124.5	-0.00023493	124.5	-0.000934	124.5	-0.00151						6.93854	1585.5
																									124.6	-0.00012365	124.6	-0.0001634	124.6	-0.0002123	124.6	-0.00022223	124.6	-0.0002332	124.6	-0.0002505	124.6	-0.00023511	124.6	-0.000934	124.6	-0.00151						6.93885	1581.3
																									124.7	-0.00012446	124.7	-0.000162	124.7	-0.0002105	124.7	-0.00022196	124.7	-0.0002332	124.7	-0.0002504	124.7	-0.00023533	124.7	-0.000933	124.7	-0.00151						6.93915	1569.75
																									124.8	-0.00012346	124.8	-0.0001613	124.8	-0.0002109	124.8	-0.0002213	124.8	-0.0002334	124.8	-0.0002502	124.8	-0.00023543	124.8	-0.000933	124.8	-0.00151						6.93945	1579.2
																									124.9	-0.00012416	124.9	-0.0001653	124.9	-0.0002107	124.9	-0.00022092	124.9	-0.0002335	124.9	-0.0002502	124.9	-0.00023575	124.9	-0.000935	124.9	-0.00151						6.93975	1578.5
																									125	-0.00012656	125	-0.0001737	125	-0.0002123	125	-0.0002207	125	-0.0002339	125	-0.0002499	125	-0.00023577	125	-0.000934	125	-0.00151						6.94006	1597.4
																									125.1	-0.00012628	125.1	-0.0001735	125.1	-0.0002138	125.1	-0.00022052	125.1	-0.0002339	125.1	-0.0002507	125.1	-0.00023569	125.1	-0.000932	125.1	-0.00151						6.94036	1634.85
																									125.2	-0.00012547	125.2	-0.0001699	125.2	-0.0002117	125.2	-0.00022037	125.2	-0.000234	125.2	-0.0002507	125.2	-0.00023575	125.2	-0.000933	125.2	-0.00151						6.94066	1633.45
																									125.3	-0.00012576	125.3	-0.0001667	125.3	-0.0002109	125.3	-0.00022019	125.3	-0.0002341	125.3	-0.000251	125.3	-0.00023594	125.3	-0.000935	125.3	-0.00151						6.94096	1653.05
																									125.4	-0.00012706	125.4	-0.0001644	125.4	-0.0002103	125.4	-0.00022	125.4	-0.0002342	125.4	-0.0002505	125.4	-0.00023596	125.4	-0.000932	125.4	-0.00151						6.94127	1619.45
																									125.5	-0.00012797	125.5	-0.0001638	125.5	-0.000211	125.5	-0.00021984	125.5	-0.0002344	125.5	-0.0002504	125.5	-0.00023622	125.5	-0.000932	125.5	-0.00151						6.94157	1592.15
																									125.6	-0.00012797	125.6	-0.0001626	125.6	-0.0002113	125.6	-0.00021963	125.6	-0.0002345	125.6	-0.0002502	125.6	-0.00023665	125.6	-0.000934	125.6	-0.00151						6.94187	1616.3
																									125.7	-0.00012633	125.7	-0.0001613	125.7	-0.0002146	125.7	-0.00021962	125.7	-0.0002345	125.7	-0.0002494	125.7	-0.00023667	125.7	-0.000936	125.7	-0.00151						6.94218	1653.4
																									125.8	-0.00012506	125.8	-0.0001584	125.8	-0.0002121	125.8	-0.00021969	125.8	-0.0002346	125.8	-0.0002498	125.8	-0.000237	125.8	-0.000932	125.8	-0.00151						6.94248	1631
																									125.9	-0.0001249	125.9	-0.0001581	125.9	-0.0002112	125.9	-0.00021943	125.9	-0.0002346	125.9	-0.0002499	125.9	-0.00023717	125.9	-0.000932	125.9	-0.00151						6.94278	1637.65
																									126	-0.00012356	126	-0.0001571	126	-0.0002124	126	-0.00021924	126	-0.0002344	126	-0.0002508	126	-0.00023747	126	-0.000934	126	-0.00151						6.94308	1692.6
																									126.1	-0.0001226	126.1	-0.0001569	126.1	-0.0002111	126.1	-0.00021905	126.1	-0.0002348	126.1	-0.0002502	126.1	-0.00023748	126.1	-0.000933	126.1	-0.00151						6.94339	1643.25
																									126.2	-0.00012367	126.2	-0.0001652	126.2	-0.00021	126.2	-0.00021889	126.2	-0.0002348	126.2	-0.0002499	126.2	-0.00023776	126.2	-0.000932	126.2	-0.00151						6.94369	1597.05
																									126.3	-0.0001224	126.3	-0.0001607	126.3	-0.000214	126.3	-0.00021902	126.3	-0.0002346	126.3	-0.0002504	126.3	-0.00023778	126.3	-0.000932	126.3	-0.00151						6.94399	1528.8
																									126.4	-0.00012396	126.4	-0.0001578	126.4	-0.0002124	126.4	-0.00021925	126.4	-0.0002348	126.4	-0.0002509	126.4	-0.00023783	126.4	-0.000934	126.4	-0.00151						6.94429	1530.9
																									126.5	-0.00012442	126.5	-0.0001544	126.5	-0.0002104	126.5	-0.00021956	126.5	-0.0002349	126.5	-0.0002505	126.5	-0.00023807	126.5	-0.000933	126.5	-0.00151						6.9446	1565.9
																									126.6	-0.00012546	126.6	-0.0001504	126.6	-0.0002086	126.6	-0.00021983	126.6	-0.0002348	126.6	-0.00025	126.6	-0.00023799	126.6	-0.000933	126.6	-0.00151						6.9449	1589.7
																									126.7	-0.00012715	126.7	-0.0001467	126.7	-0.0002073	126.7	-0.00021998	126.7	-0.0002349	126.7	-0.0002509	126.7	-0.00023794	126.7	-0.000933	126.7	-0.00151						6.9452	1583.4
																									126.8	-0.00012827	126.8	-0.0001459	126.8	-0.0002069	126.8	-0.00021995	126.8	-0.0002347	126.8	-0.0002512	126.8	-0.00023808	126.8	-0.000933	126.8	-0.00151						6.94551	1596.35
																									126.9	-0.00012792	126.9	-0.00015	126.9	-0.0002051	126.9	-0.00021998	126.9	-0.0002348	126.9	-0.0002505	126.9	-0.0002381	126.9	-0.000933	126.9	-0.00151						6.94581	1611.75
																									127	-0.00012665	127	-0.0001549	127	-0.0002042	127	-0.00021992	127	-0.0002348	127	-0.00025	127	-0.00023819	127	-0.000931	127	-0.00151						6.94611	1609.65
																									127.1	-0.00012728	127.1	-0.0001537	127.1	-0.0002035	127.1	-0.0002201	127.1	-0.0002347	127.1	-0.0002502	127.1	-0.0002384	127.1	-0.000933	127.1	-0.00151						6.94641	1549.1
																									127.2	-0.00012704	127.2	-0.0001522	127.2	-0.0002031	127.2	-0.00022008	127.2	-0.0002347	127.2	-0.0002497	127.2	-0.00023854	127.2	-0.000932	127.2	-0.00151						6.94672	1521.45
																									127.3	-0.00012748	127.3	-0.0001516	127.3	-0.0002031	127.3	-0.00022012	127.3	-0.0002345	127.3	-0.0002499	127.3	-0.00023827	127.3	-0.000934	127.3	-0.00151						6.94702	1537.9
																									127.4	-0.00012511	127.4	-0.0001503	127.4	-0.0002047	127.4	-0.00021995	127.4	-0.0002345	127.4	-0.0002498	127.4	-0.00023835	127.4	-0.000932	127.4	-0.00151						6.94732	1575.35
																									127.5	-0.00012519	127.5	-0.0001495	127.5	-0.0002055	127.5	-0.00021977	127.5	-0.0002343	127.5	-0.0002491	127.5	-0.00023813	127.5	-0.000933	127.5	-0.00151						6.94762	1569.4
																									127.6	-0.0001251	127.6	-0.0001491	127.6	-0.000205	127.6	-0.00021955	127.6	-0.0002343	127.6	-0.0002495	127.6	-0.0002382	127.6	-0.000932	127.6	-0.00151						6.94793	1537.2
																									127.7	-0.00012439	127.7	-0.0001498	127.7	-0.0002049	127.7	-0.0002195	127.7	-0.0002342	127.7	-0.0002487	127.7	-0.00023816	127.7	-0.000931	127.7	-0.00151						6.94823	1550.85
																									127.8	-0.00012489	127.8	-0.0001505	127.8	-0.0002071	127.8	-0.00021928	127.8	-0.0002342	127.8	-0.0002489	127.8	-0.00023796	127.8	-0.000932	127.8	-0.00151						6.94853	1557.5
																									127.9	-0.00012666	127.9	-0.0001572	127.9	-0.0002064	127.9	-0.00021943	127.9	-0.0002341	127.9	-0.000249	127.9	-0.00023781	127.9	-0.000932	127.9	-0.00151						6.94883	1568
																									128	-0.00012675	128	-0.0001568	128	-0.0002062	128	-0.00021974	128	-0.0002337	128	-0.0002492	128	-0.00023758	128	-0.000932	128	-0.00151						6.94914	1599.85
																									128.1	-0.00012716	128.1	-0.0001559	128.1	-0.0002086	128.1	-0.00021988	128.1	-0.0002339	128.1	-0.0002489	128.1	-0.00023722	128.1	-0.000932	128.1	-0.00151						6.94944	1609.65
																									128.2	-0.00012552	128.2	-0.0001567	128.2	-0.0002072	128.2	-0.00022006	128.2	-0.0002338	128.2	-0.0002492	128.2	-0.00023718	128.2	-0.000933	128.2	-0.00151						6.94974	1593.55
																									128.3	-0.00012545	128.3	-0.0001589	128.3	-0.0002067	128.3	-0.00022004	128.3	-0.0002338	128.3	-0.0002495	128.3	-0.00023706	128.3	-0.000932	128.3	-0.00151						6.95005	1600.55
																									128.4	-0.00012579	128.4	-0.0001546	128.4	-0.0002065	128.4	-0.0002201	128.4	-0.0002338	128.4	-0.0002486	128.4	-0.0002371	128.4	-0.000932	128.4	-0.00151						6.95035	1620.15
																									128.5	-0.00012478	128.5	-0.0001515	128.5	-0.0002086	128.5	-0.00021992	128.5	-0.000234	128.5	-0.0002489	128.5	-0.00023691	128.5	-0.000932	128.5	-0.00151						6.95065	1606.15
																									128.6	-0.0001235	128.6	-0.0001499	128.6	-0.0002084	128.6	-0.00021987	128.6	-0.0002338	128.6	-0.0002488	128.6	-0.00023689	128.6	-0.000933	128.6	-0.00151						6.95095	1584.45
																									128.7	-0.0001221	128.7	-0.000148	128.7	-0.000207	128.7	-0.00021969	128.7	-0.0002338	128.7	-0.0002488	128.7	-0.00023684	128.7	-0.000931	128.7	-0.00151						6.95126	1534.75
																									128.8	-0.00012588	128.8	-0.0001493	128.8	-0.0002099	128.8	-0.00021977	128.8	-0.0002338	128.8	-0.0002487	128.8	-0.0002368	128.8	-0.000931	128.8	-0.00151						6.95156	1529.15
																									128.9	-0.00012741	128.9	-0.0001473	128.9	-0.0002098	128.9	-0.00021957	128.9	-0.0002337	128.9	-0.0002485	128.9	-0.00023678	128.9	-0.000932	128.9	-0.00151						6.95186	1561.35
																									129	-0.00012742	129	-0.0001499	129	-0.0002084	129	-0.00021951	129	-0.0002335	129	-0.0002487	129	-0.00023657	129	-0.000932	129	-0.00151						6.95216	1583.4
																									129.1	-0.00012727	129.1	-0.0001475	129.1	-0.000208	129.1	-0.00021945	129.1	-0.0002336	129.1	-0.0002487	129.1	-0.00023667	129.1	-0.000931	129.1	-0.00151						6.95247	1550.5
																									129.2	-0.00012723	129.2	-0.000146	129.2	-0.0002068	129.2	-0.0002194	129.2	-0.0002334	129.2	-0.0002485	129.2	-0.00023645	129.2	-0.000933	129.2	-0.00151						6.95277	1539.65
																									129.3	-0.00012589	129.3	-0.0001455	129.3	-0.0002066	129.3	-0.00021949	129.3	-0.0002336	129.3	-0.0002481	129.3	-0.00023634	129.3	-0.000932	129.3	-0.00151						6.95307	1513.05
																									129.4	-0.00012692	129.4	-0.0001438	129.4	-0.0002059	129.4	-0.00021953	129.4	-0.0002335	129.4	-0.0002483	129.4	-0.0002361	129.4	-0.00093	129.4	-0.00151						6.95338	1492.75
																									129.5	-0.00012571	129.5	-0.0001429	129.5	-0.0002096	129.5	-0.00021977	129.5	-0.0002334	129.5	-0.0002484	129.5	-0.00023573	129.5	-0.00093	129.5	-0.00151						6.95368	1561.7
																									129.6	-0.0001242	129.6	-0.000145	129.6	-0.0002072	129.6	-0.00021995	129.6	-0.0002333	129.6	-0.0002478	129.6	-0.00023508	129.6	-0.000933	129.6	-0.00151						6.95398	1604.05
																									129.7	-0.00012427	129.7	-0.0001493	129.7	-0.0002065	129.7	-0.00022019	129.7	-0.0002334	129.7	-0.0002485	129.7	-0.00023481	129.7	-0.000933	129.7	-0.00151						6.95428	1566.95
																									129.8	-0.00012483	129.8	-0.000149	129.8	-0.0002091	129.8	-0.00022038	129.8	-0.0002332	129.8	-0.0002485	129.8	-0.00023458	129.8	-0.000931	129.8	-0.00151						6.95459	1551.55
																									129.9	-0.00012484	129.9	-0.0001473	129.9	-0.0002097	129.9	-0.00022054	129.9	-0.0002331	129.9	-0.0002482	129.9	-0.00023399	129.9	-0.000932	129.9	-0.00151						6.95489	1576.75
																									130	-0.00012638	130	-0.0001491	130	-0.0002115	130	-0.00022068	130	-0.0002333	130	-0.0002482	130	-0.00023389	130	-0.000932	130	-0.00151						6.95519	1586.9
																									130.1	-0.00013752	130.1	-0.0001465	130.1	-0.0002091	130.1	-0.00022083	130.1	-0.0002333	130.1	-0.0002478	130.1	-0.00023381	130.1	-0.000931	130.1	-0.00151						6.95549	1570.45
																									130.2	-0.00013681	130.2	-0.0001508	130.2	-0.0002077	130.2	-0.00022094	130.2	-0.0002333	130.2	-0.0002475	130.2	-0.00023402	130.2	-0.00093	130.2	-0.00151						6.9558	1516.2
																									130.3	-0.00013338	130.3	-0.0001477	130.3	-0.0002075	130.3	-0.00022108	130.3	-0.0002332	130.3	-0.0002474	130.3	-0.00023391	130.3	-0.000932	130.3	-0.00151						6.9561	1508.15
																									130.4	-0.00013207	130.4	-0.0001526	130.4	-0.0002062	130.4	-0.00022132	130.4	-0.0002332	130.4	-0.0002474	130.4	-0.00023412	130.4	-0.000932	130.4	-0.00151						6.9564	1560.65
																									130.5	-0.00013057	130.5	-0.0001536	130.5	-0.0002056	130.5	-0.00022154	130.5	-0.0002331	130.5	-0.0002472	130.5	-0.00023417	130.5	-0.00093	130.5	-0.00151						6.9567	1584.1
																									130.6	-0.00012913	130.6	-0.0001581	130.6	-0.0002056	130.6	-0.0002217	130.6	-0.0002331	130.6	-0.0002472	130.6	-0.00023411	130.6	-0.00093	130.6	-0.00151						6.95701	1633.1
																									130.7	-0.00012913	130.7	-0.0001579	130.7	-0.0002068	130.7	-0.00022182	130.7	-0.0002331	130.7	-0.0002472	130.7	-0.00023423	130.7	-0.000933	130.7	-0.00151						6.95731	1646.4
																									130.8	-0.00012814	130.8	-0.0001563	130.8	-0.0002126	130.8	-0.00022187	130.8	-0.0002329	130.8	-0.0002471	130.8	-0.00023436	130.8	-0.000931	130.8	-0.00151						6.95761	1614.9
																									130.9	-0.00012799	130.9	-0.0001542	130.9	-0.0002104	130.9	-0.00022183	130.9	-0.0002331	130.9	-0.0002471	130.9	-0.00023427	130.9	-0.000928	130.9	-0.00151						6.95792	1574.3
																									131	-0.00012867	131	-0.0001515	131	-0.0002084	131	-0.0002218	131	-0.0002329	131	-0.0002475	131	-0.00023436	131	-0.000932	131	-0.00151						6.95822	1541.75
																									131.1	-0.00012849	131.1	-0.0001531	131.1	-0.0002067	131.1	-0.00022181	131.1	-0.0002333	131.1	-0.0002479	131.1	-0.00023433	131.1	-0.000933	131.1	-0.00151						6.95852	1528.45
																									131.2	-0.00012834	131.2	-0.0001568	131.2	-0.000205	131.2	-0.00022187	131.2	-0.0002331	131.2	-0.0002484	131.2	-0.00023448	131.2	-0.000931	131.2	-0.00151						6.95882	1540.7
																									131.3	-0.00013019	131.3	-0.0001584	131.3	-0.0002055	131.3	-0.00022191	131.3	-0.0002333	131.3	-0.0002483	131.3	-0.0002344	131.3	-0.000929	131.3	-0.00151						6.95913	1506.75
																									131.4	-0.00012918	131.4	-0.0001606	131.4	-0.0002062	131.4	-0.00022198	131.4	-0.0002332	131.4	-0.0002492	131.4	-0.00023442	131.4	-0.000932	131.4	-0.00151						6.95943	1506.4
																									131.5	-0.00013042	131.5	-0.0001644	131.5	-0.0002101	131.5	-0.00022202	131.5	-0.0002333	131.5	-0.0002493	131.5	-0.00023447	131.5	-0.000932	131.5	-0.00151						6.95973	1502.2
																									131.6	-0.00012849	131.6	-0.0001631	131.6	-0.000207	131.6	-0.00022203	131.6	-0.0002332	131.6	-0.0002488	131.6	-0.00023464	131.6	-0.000929	131.6	-0.00151						6.96003	1459.5
																									131.7	-0.000128	131.7	-0.0001601	131.7	-0.0002047	131.7	-0.000222	131.7	-0.0002336	131.7	-0.0002487	131.7	-0.00023471	131.7	-0.000931	131.7	-0.00151						6.96034	1486.1
																									131.8	-0.00012953	131.8	-0.0001562	131.8	-0.0002037	131.8	-0.00022187	131.8	-0.0002334	131.8	-0.0002482	131.8	-0.00023478	131.8	-0.000932	131.8	-0.00151						6.96064	1498
																									131.9	-0.00012872	131.9	-0.0001523	131.9	-0.000204	131.9	-0.0002218	131.9	-0.0002333	131.9	-0.0002486	131.9	-0.00023492	131.9	-0.000933	131.9	-0.00151						6.96094	1518.3
																									132	-0.00012814	132	-0.0001487	132	-0.000204	132	-0.00022171	132	-0.0002336	132	-0.0002481	132	-0.00023503	132	-0.000931	132	-0.00151						6.96124	1529.15
																									132.1	-0.00012779	132.1	-0.0001492	132.1	-0.0002075	132.1	-0.00022171	132.1	-0.0002335	132.1	-0.0002478	132.1	-0.0002352	132.1	-0.000931	132.1	-0.00151						6.96155	1511.65
																									132.2	-0.00012794	132.2	-0.0001527	132.2	-0.0002064	132.2	-0.00022157	132.2	-0.0002335	132.2	-0.0002475	132.2	-0.00023549	132.2	-0.000932	132.2	-0.00151						6.96185	1488.55
																									132.3	-0.00012777	132.3	-0.0001576	132.3	-0.0002051	132.3	-0.00022147	132.3	-0.0002333	132.3	-0.0002473	132.3	-0.0002358	132.3	-0.000931	132.3	-0.00151						6.96215	1468.6
																									132.4	-0.00012675	132.4	-0.0001604	132.4	-0.0002036	132.4	-0.00022126	132.4	-0.0002333	132.4	-0.0002473	132.4	-0.00023609	132.4	-0.000931	132.4	-0.00151						6.96246	1474.9
																									132.5	-0.00012989	132.5	-0.0001573	132.5	-0.0002093	132.5	-0.00022123	132.5	-0.0002332	132.5	-0.0002474	132.5	-0.00023644	132.5	-0.000931	132.5	-0.00151						6.96276	1484
																									132.6	-0.0001298	132.6	-0.0001554	132.6	-0.0002068	132.6	-0.00022108	132.6	-0.000233	132.6	-0.0002471	132.6	-0.00023663	132.6	-0.000931	132.6	-0.00151						6.96306	1518.65
																									132.7	-0.00012941	132.7	-0.0001575	132.7	-0.0002061	132.7	-0.00022108	132.7	-0.0002332	132.7	-0.0002471	132.7	-0.00023687	132.7	-0.00093	132.7	-0.00151						6.96336	1530.2
																									132.8	-0.00012976	132.8	-0.0001646	132.8	-0.0002068	132.8	-0.0002213	132.8	-0.000233	132.8	-0.000247	132.8	-0.00023696	132.8	-0.000932	132.8	-0.00151						6.96367	1512.35
																									132.9	-0.00012904	132.9	-0.0001616	132.9	-0.000208	132.9	-0.00022144	132.9	-0.0002328	132.9	-0.0002477	132.9	-0.00023715	132.9	-0.000932	132.9	-0.00151						6.96397	1492.4
																									133	-0.00012769	133	-0.0001606	133	-0.0002093	133	-0.00022162	133	-0.0002328	133	-0.000247	133	-0.00023716	133	-0.00093	133	-0.00151						6.96427	1466.15
																									133.1	-0.00012745	133.1	-0.0001603	133.1	-0.0002085	133.1	-0.0002218	133.1	-0.0002329	133.1	-0.0002469	133.1	-0.00023738	133.1	-0.000929	133.1	-0.00151						6.96457	1429.4
																									133.2	-0.00012771	133.2	-0.0001624	133.2	-0.0002076	133.2	-0.00022198	133.2	-0.0002328	133.2	-0.0002471	133.2	-0.00023733	133.2	-0.000932	133.2	-0.00151						6.96488	1432.9
																									133.3	-0.00012754	133.3	-0.0001611	133.3	-0.0002077	133.3	-0.0002222	133.3	-0.0002331	133.3	-0.0002474	133.3	-0.0002374	133.3	-0.000931	133.3	-0.00151						6.96518	1474.9
																									133.4	-0.0001261	133.4	-0.0001575	133.4	-0.0002078	133.4	-0.00022237	133.4	-0.0002331	133.4	-0.0002478	133.4	-0.00023739	133.4	-0.000929	133.4	-0.00151						6.96548	1494.15
																									133.5	-0.00012502	133.5	-0.0001599	133.5	-0.0002063	133.5	-0.00022247	133.5	-0.0002329	133.5	-0.000248	133.5	-0.00023722	133.5	-0.00093	133.5	-0.00151						6.96579	1505
																									133.6	-0.00012595	133.6	-0.000163	133.6	-0.0002053	133.6	-0.00022257	133.6	-0.0002328	133.6	-0.0002479	133.6	-0.00023724	133.6	-0.000932	133.6	-0.00151						6.96609	1471.75
																									133.7	-0.00012742	133.7	-0.0001652	133.7	-0.000204	133.7	-0.00022261	133.7	-0.0002328	133.7	-0.0002481	133.7	-0.00023709	133.7	-0.00093	133.7	-0.00151						6.96639	1470.7
																									133.8	-0.00012661	133.8	-0.0001632	133.8	-0.0002038	133.8	-0.00022262	133.8	-0.0002329	133.8	-0.0002479	133.8	-0.00023656	133.8	-0.000929	133.8	-0.00151						6.96669	1481.55
																									133.9	-0.00012498	133.9	-0.0001619	133.9	-0.0002047	133.9	-0.00022269	133.9	-0.0002329	133.9	-0.0002482	133.9	-0.00023615	133.9	-0.000931	133.9	-0.00151						6.967	1496.95
																									134	-0.0001256	134	-0.0001648	134	-0.0002049	134	-0.0002227	134	-0.0002329	134	-0.0002479	134	-0.00023569	134	-0.000933	134	-0.00151						6.9673	1502.9
																									134.1	-0.00012656	134.1	-0.0001659	134.1	-0.0002089	134.1	-0.00022281	134.1	-0.000233	134.1	-0.0002482	134.1	-0.00023522	134.1	-0.00093	134.1	-0.00151						6.9676	1510.25
																									134.2	-0.00012736	134.2	-0.0001676	134.2	-0.000206	134.2	-0.00022292	134.2	-0.0002328	134.2	-0.0002484	134.2	-0.00023498	134.2	-0.000929	134.2	-0.00151						6.9679	1520.4
																									134.3	-0.00012841	134.3	-0.0001647	134.3	-0.0002043	134.3	-0.0002229	134.3	-0.0002329	134.3	-0.0002482	134.3	-0.00023471	134.3	-0.000932	134.3	-0.00151						6.96821	1490.3
																									134.4	-0.00012773	134.4	-0.0001619	134.4	-0.0002033	134.4	-0.00022294	134.4	-0.0002326	134.4	-0.0002484	134.4	-0.00023456	134.4	-0.000932	134.4	-0.00151						6.96851	1516.2
																									134.5	-0.00012785	134.5	-0.0001607	134.5	-0.0002036	134.5	-0.00022287	134.5	-0.0002327	134.5	-0.0002487	134.5	-0.00023485	134.5	-0.000928	134.5	-0.00151						6.96881	1505.7
																									134.6	-0.00012942	134.6	-0.0001642	134.6	-0.0002024	134.6	-0.00022288	134.6	-0.0002328	134.6	-0.000249	134.6	-0.00023503	134.6	-0.00093	134.6	-0.00151						6.96911	1490.65
																									134.7	-0.00012702	134.7	-0.0001602	134.7	-0.0002052	134.7	-0.00022288	134.7	-0.0002326	134.7	-0.0002485	134.7	-0.00023506	134.7	-0.000932	134.7	-0.00151						6.96942	1489.95
																									134.8	-0.00012621	134.8	-0.0001613	134.8	-0.0002056	134.8	-0.00022282	134.8	-0.0002326	134.8	-0.0002479	134.8	-0.00023497	134.8	-0.000931	134.8	-0.00151						6.96972	1470.7
																									134.9	-0.00012695	134.9	-0.0001604	134.9	-0.0002047	134.9	-0.0002229	134.9	-0.0002325	134.9	-0.0002478	134.9	-0.00023506	134.9	-0.00093	134.9	-0.00151						6.97002	1499.05
																									135	-0.00012786	135	-0.0001652	135	-0.0002047	135	-0.00022298	135	-0.0002326	135	-0.0002474	135	-0.00023519	135	-0.000931	135	-0.00151						6.97033	1533.7
																									135.1	-0.00012993	135.1	-0.0001619	135.1	-0.0002064	135.1	-0.00022289	135.1	-0.0002328	135.1	-0.0002472	135.1	-0.00023531	135.1	-0.000931	135.1	-0.00151						6.97063	1525.3
																									135.2	-0.00012866	135.2	-0.0001575	135.2	-0.0002081	135.2	-0.00022279	135.2	-0.0002324	135.2	-0.0002472	135.2	-0.00023543	135.2	-0.000928	135.2	-0.00151						6.97093	1523.55
																									135.3	-0.00012837	135.3	-0.000161	135.3	-0.0002146	135.3	-0.00022257	135.3	-0.0002325	135.3	-0.000247	135.3	-0.00023564	135.3	-0.000929	135.3	-0.00151						6.97123	1504.3
																									135.4	-0.0001269	135.4	-0.0001588	135.4	-0.0002112	135.4	-0.00022254	135.4	-0.0002326	135.4	-0.0002467	135.4	-0.00023568	135.4	-0.000931	135.4	-0.00151						6.97154	1483.65
																									135.5	-0.0001266	135.5	-0.0001542	135.5	-0.000208	135.5	-0.00022258	135.5	-0.0002327	135.5	-0.0002465	135.5	-0.00023588	135.5	-0.00093	135.5	-0.00151						6.97184	1496.6
																									135.6	-0.00012756	135.6	-0.0001555	135.6	-0.0002068	135.6	-0.00022257	135.6	-0.0002326	135.6	-0.0002466	135.6	-0.00023613	135.6	-0.000929	135.6	-0.00151						6.97214	1478.4
																									135.7	-0.00012779	135.7	-0.0001628	135.7	-0.0002096	135.7	-0.00022276	135.7	-0.0002325	135.7	-0.0002465	135.7	-0.0002362	135.7	-0.00093	135.7	-0.00151						6.97244	1478.75
																									135.8	-0.00012635	135.8	-0.0001607	135.8	-0.0002079	135.8	-0.00022277	135.8	-0.0002326	135.8	-0.0002463	135.8	-0.00023643	135.8	-0.000931	135.8	-0.00151						6.97275	1489.6
																									135.9	-0.00012601	135.9	-0.0001602	135.9	-0.0002066	135.9	-0.00022286	135.9	-0.0002329	135.9	-0.0002464	135.9	-0.00023628	135.9	-0.000928	135.9	-0.00151						6.97305	1488.2
																									136	-0.00012646	136	-0.0001645	136	-0.0002094	136	-0.00022284	136	-0.0002328	136	-0.000246	136	-0.00023635	136	-0.000929	136	-0.00151						6.97335	1507.8
																									136.1	-0.0001266	136.1	-0.000167	136.1	-0.0002063	136.1	-0.00022288	136.1	-0.0002327	136.1	-0.0002456	136.1	-0.00023635	136.1	-0.000931	136.1	-0.00151						6.97366	1505
																									136.2	-0.00012745	136.2	-0.0001662	136.2	-0.0002048	136.2	-0.00022295	136.2	-0.0002331	136.2	-0.0002459	136.2	-0.00023632	136.2	-0.000929	136.2	-0.00151						6.97396	1485.4
																									136.3	-0.0001254	136.3	-0.0001624	136.3	-0.0002033	136.3	-0.00022287	136.3	-0.0002328	136.3	-0.0002457	136.3	-0.00023627	136.3	-0.000928	136.3	-0.00151						6.97426	1508.15
																									136.4	-0.00012646	136.4	-0.0001621	136.4	-0.0002039	136.4	-0.00022258	136.4	-0.0002329	136.4	-0.0002453	136.4	-0.00023603	136.4	-0.00093	136.4	-0.00151						6.97456	1516.2
																									136.5	-0.00012623	136.5	-0.0001575	136.5	-0.0002031	136.5	-0.00022255	136.5	-0.000233	136.5	-0.0002454	136.5	-0.00023607	136.5	-0.000932	136.5	-0.00151						6.97487	1484.35
																									136.6	-0.00012547	136.6	-0.0001566	136.6	-0.0002046	136.6	-0.00022255	136.6	-0.0002329	136.6	-0.0002454	136.6	-0.00023588	136.6	-0.000928	136.6	-0.00151						6.97517	1476.3
																									136.7	-0.00012522	136.7	-0.0001545	136.7	-0.0002054	136.7	-0.00022251	136.7	-0.0002328	136.7	-0.0002453	136.7	-0.00023579	136.7	-0.000928	136.7	-0.00151						6.97547	1525.3
																									136.8	-0.00012495	136.8	-0.0001526	136.8	-0.0002053	136.8	-0.00022252	136.8	-0.0002329	136.8	-0.0002454	136.8	-0.00023575	136.8	-0.000931	136.8	-0.00151						6.97577	1547
																									136.9	-0.00012644	136.9	-0.0001514	136.9	-0.0002077	136.9	-0.00022243	136.9	-0.000233	136.9	-0.0002453	136.9	-0.00023575	136.9	-0.00093	136.9	-0.00151						6.97608	1542.8
																									137	-0.00012678	137	-0.0001509	137	-0.0002071	137	-0.00022276	137	-0.0002328	137	-0.0002456	137	-0.00023582	137	-0.000928	137	-0.00151						6.97638	1516.2
																									137.1	-0.00012606	137.1	-0.000149	137.1	-0.0002063	137.1	-0.00022293	137.1	-0.0002331	137.1	-0.0002453	137.1	-0.00023598	137.1	-0.000929	137.1	-0.00151						6.97668	1508.5
																									137.2	-0.00012558	137.2	-0.0001463	137.2	-0.000206	137.2	-0.00022334	137.2	-0.0002332	137.2	-0.0002457	137.2	-0.00023575	137.2	-0.00093	137.2	-0.00151						6.97698	1522.15
																									137.3	-0.00012509	137.3	-0.0001434	137.3	-0.000206	137.3	-0.00022361	137.3	-0.0002331	137.3	-0.0002453	137.3	-0.00023543	137.3	-0.000928	137.3	-0.00151						6.97729	1507.1
																									137.4	-0.00012652	137.4	-0.0001493	137.4	-0.0002061	137.4	-0.00022383	137.4	-0.0002332	137.4	-0.0002451	137.4	-0.00023542	137.4	-0.000928	137.4	-0.00151						6.97759	1543.85
																									137.5	-0.00012407	137.5	-0.0001479	137.5	-0.0002134	137.5	-0.00022342	137.5	-0.0002331	137.5	-0.0002455	137.5	-0.00023536	137.5	-0.00093	137.5	-0.00151						6.97789	1518.65
																									137.6	-0.00012377	137.6	-0.0001466	137.6	-0.0002098	137.6	-0.00022357	137.6	-0.0002331	137.6	-0.0002449	137.6	-0.00023529	137.6	-0.00093	137.6	-0.00151						6.9782	1469.3
																									137.7	-0.0001238	137.7	-0.0001483	137.7	-0.0002082	137.7	-0.00022328	137.7	-0.0002329	137.7	-0.0002452	137.7	-0.00023527	137.7	-0.000927	137.7	-0.00151						6.9785	1440.6
																									137.8	-0.00012302	137.8	-0.0001514	137.8	-0.0002078	137.8	-0.0002234	137.8	-0.0002328	137.8	-0.0002452	137.8	-0.00023551	137.8	-0.000928	137.8	-0.00151						6.9788	1446.55
																									137.9	-0.00012313	137.9	-0.0001519	137.9	-0.0002086	137.9	-0.00022343	137.9	-0.0002328	137.9	-0.000245	137.9	-0.00023563	137.9	-0.000931	137.9	-0.00151						6.9791	1503.6
																									138	-0.00012283	138	-0.0001483	138	-0.0002094	138	-0.00022344	138	-0.0002326	138	-0.0002452	138	-0.00023598	138	-0.000929	138	-0.00151						6.97941	1524.95
																									138.1	-0.00012589	138.1	-0.0001537	138.1	-0.0002083	138.1	-0.00022327	138.1	-0.0002323	138.1	-0.000245	138.1	-0.00023581	138.1	-0.000928	138.1	-0.00151						6.97971	1542.1
																									138.2	-0.00012588	138.2	-0.0001525	138.2	-0.000211	138.2	-0.00022316	138.2	-0.0002323	138.2	-0.000245	138.2	-0.00023613	138.2	-0.000929	138.2	-0.00151						6.98001	1504.3
																									138.3	-0.00012558	138.3	-0.0001527	138.3	-0.00021	138.3	-0.00022307	138.3	-0.0002321	138.3	-0.0002452	138.3	-0.00023599	138.3	-0.000928	138.3	-0.00151						6.98031	1479.45
																									138.4	-0.00012692	138.4	-0.0001508	138.4	-0.0002082	138.4	-0.00022288	138.4	-0.0002321	138.4	-0.0002445	138.4	-0.00023621	138.4	-0.000929	138.4	-0.00151						6.98062	1502.2
																									138.5	-0.00012673	138.5	-0.0001494	138.5	-0.0002067	138.5	-0.00022249	138.5	-0.000232	138.5	-0.0002442	138.5	-0.00023632	138.5	-0.000928	138.5	-0.00151						6.98092	1476.3
																									138.6	-0.00012624	138.6	-0.0001464	138.6	-0.0002058	138.6	-0.0002225	138.6	-0.0002318	138.6	-0.0002441	138.6	-0.00023636	138.6	-0.000929	138.6	-0.00151						6.98122	1492.05
																									138.7	-0.0001278	138.7	-0.0001499	138.7	-0.0002071	138.7	-0.00022254	138.7	-0.0002318	138.7	-0.0002443	138.7	-0.00023638	138.7	-0.000929	138.7	-0.00151						6.98153	1521.1
																									138.8	-0.00012883	138.8	-0.000152	138.8	-0.0002078	138.8	-0.0002225	138.8	-0.0002318	138.8	-0.0002438	138.8	-0.00023643	138.8	-0.000927	138.8	-0.00151						6.98183	1521.45
																									138.9	-0.00012844	138.9	-0.0001505	138.9	-0.0002074	138.9	-0.00022225	138.9	-0.000232	138.9	-0.0002443	138.9	-0.00023622	138.9	-0.000928	138.9	-0.00151						6.98213	1499.4
																									139	-0.0001269	139	-0.0001495	139	-0.0002067	139	-0.00022237	139	-0.000232	139	-0.0002446	139	-0.00023642	139	-0.000929	139	-0.00151						6.98243	1494.85
																									139.1	-0.00012753	139.1	-0.0001499	139.1	-0.0002082	139.1	-0.00022259	139.1	-0.0002317	139.1	-0.0002441	139.1	-0.00023645	139.1	-0.000928	139.1	-0.00151						6.98274	1500.8
																									139.2	-0.00012631	139.2	-0.0001527	139.2	-0.0002095	139.2	-0.00022255	139.2	-0.0002317	139.2	-0.000245	139.2	-0.00023654	139.2	-0.000926	139.2	-0.00151						6.98304	1503.6
																									139.3	-0.00012577	139.3	-0.0001494	139.3	-0.0002075	139.3	-0.0002223	139.3	-0.000232	139.3	-0.0002449	139.3	-0.00023676	139.3	-0.000929	139.3	-0.00151						6.98334	1499.75
																									139.4	-0.00012523	139.4	-0.0001464	139.4	-0.0002071	139.4	-0.00022228	139.4	-0.0002318	139.4	-0.000245	139.4	-0.0002367	139.4	-0.00093	139.4	-0.00151						6.98364	1487.15
																									139.5	-0.00012535	139.5	-0.0001468	139.5	-0.0002067	139.5	-0.00022236	139.5	-0.0002317	139.5	-0.0002454	139.5	-0.00023687	139.5	-0.000928	139.5	-0.00151						6.98395	1509.55
																									139.6	-0.00012492	139.6	-0.0001499	139.6	-0.0002104	139.6	-0.00022233	139.6	-0.000232	139.6	-0.0002465	139.6	-0.00023693	139.6	-0.000926	139.6	-0.00151						6.98425	1523.55
																									139.7	-0.00012459	139.7	-0.0001509	139.7	-0.0002105	139.7	-0.00022251	139.7	-0.0002322	139.7	-0.0002457	139.7	-0.00023719	139.7	-0.000929	139.7	-0.00151						6.98455	1510.25
																									139.8	-0.00012837	139.8	-0.0001515	139.8	-0.0002077	139.8	-0.00022266	139.8	-0.0002321	139.8	-0.0002456	139.8	-0.00023736	139.8	-0.000928	139.8	-0.00151						6.98485	1487.5
																									139.9	-0.00012688	139.9	-0.0001508	139.9	-0.0002067	139.9	-0.00022245	139.9	-0.0002322	139.9	-0.000246	139.9	-0.00023706	139.9	-0.000927	139.9	-0.00151						6.98516	1453.2
																									140	-0.0001271	140	-0.0001526	140	-0.0002057	140	-0.00022246	140	-0.0002324	140	-0.0002463	140	-0.00023676	140	-0.000927	140	-0.00151						6.98546	1460.55
																									140.1	-0.00012629	140.1	-0.0001584	140.1	-0.0002069	140.1	-0.00022237	140.1	-0.0002324	140.1	-0.000246	140.1	-0.00023655	140.1	-0.000931	140.1	-0.00151						6.98576	1472.1
																									140.2	-0.00012606	140.2	-0.0001563	140.2	-0.0002062	140.2	-0.00022227	140.2	-0.0002325	140.2	-0.000246	140.2	-0.00023644	140.2	-0.000929	140.2	-0.00151						6.98607	1507.1
																									140.3	-0.00012536	140.3	-0.0001546	140.3	-0.000207	140.3	-0.0002221	140.3	-0.0002326	140.3	-0.0002462	140.3	-0.00023662	140.3	-0.000928	140.3	-0.00151						6.98637	1509.55
																									140.4	-0.00012521	140.4	-0.000154	140.4	-0.0002045	140.4	-0.00022189	140.4	-0.0002326	140.4	-0.000246	140.4	-0.00023647	140.4	-0.000929	140.4	-0.00151						6.98667	1520.4
																									140.5	-0.00012663	140.5	-0.0001542	140.5	-0.0002039	140.5	-0.00022165	140.5	-0.0002331	140.5	-0.0002461	140.5	-0.00023636	140.5	-0.000928	140.5	-0.00151						6.98697	1527.75
																									140.6	-0.00012708	140.6	-0.0001516	140.6	-0.000204	140.6	-0.00022144	140.6	-0.0002326	140.6	-0.000246	140.6	-0.00023618	140.6	-0.000927	140.6	-0.00151						6.98728	1514.8
																									140.7	-0.00012572	140.7	-0.0001504	140.7	-0.0002079	140.7	-0.00022123	140.7	-0.0002326	140.7	-0.0002463	140.7	-0.00023616	140.7	-0.000927	140.7	-0.00151						6.98758	1484.7
																									140.8	-0.00012616	140.8	-0.0001528	140.8	-0.000209	140.8	-0.00022102	140.8	-0.0002328	140.8	-0.0002458	140.8	-0.00023611	140.8	-0.000928	140.8	-0.00151						6.98788	1481.9
																									140.9	-0.00012772	140.9	-0.0001575	140.9	-0.0002067	140.9	-0.00022086	140.9	-0.0002325	140.9	-0.0002463	140.9	-0.00023586	140.9	-0.000929	140.9	-0.00151						6.98818	1518.65
																									141	-0.00012889	141	-0.000156	141	-0.0002065	141	-0.00022067	141	-0.0002326	141	-0.0002458	141	-0.00023563	141	-0.000928	141	-0.00151						6.98849	1472.1
																									141.1	-0.00012849	141.1	-0.000156	141.1	-0.0002062	141.1	-0.00022045	141.1	-0.0002329	141.1	-0.0002462	141.1	-0.0002353	141.1	-0.000929	141.1	-0.00151						6.98879	1467.2
																									141.2	-0.0001265	141.2	-0.0001558	141.2	-0.0002075	141.2	-0.0002202	141.2	-0.0002326	141.2	-0.0002455	141.2	-0.00023509	141.2	-0.00093	141.2	-0.00151						6.98909	1470.7
																									141.3	-0.00012637	141.3	-0.0001576	141.3	-0.000206	141.3	-0.00022016	141.3	-0.0002331	141.3	-0.0002456	141.3	-0.00023476	141.3	-0.000929	141.3	-0.00151						6.98939	1486.8
																									141.4	-0.00012585	141.4	-0.0001548	141.4	-0.0002047	141.4	-0.00022007	141.4	-0.000233	141.4	-0.0002454	141.4	-0.00023468	141.4	-0.000928	141.4	-0.00151						6.9897	1457.05
																									141.5	-0.0001248	141.5	-0.0001581	141.5	-0.0002041	141.5	-0.00022007	141.5	-0.000233	141.5	-0.0002453	141.5	-0.00023425	141.5	-0.000929	141.5	-0.00151						6.99	1446.9
																									141.6	-0.0001245	141.6	-0.0001595	141.6	-0.0002051	141.6	-0.00022017	141.6	-0.0002333	141.6	-0.0002451	141.6	-0.00023411	141.6	-0.000929	141.6	-0.00151						6.9903	1431.5
																									141.7	-0.00012484	141.7	-0.0001595	141.7	-0.0002048	141.7	-0.00022023	141.7	-0.0002334	141.7	-0.0002451	141.7	-0.00023442	141.7	-0.000927	141.7	-0.00151						6.99061	1457.4
																									141.8	-0.00012617	141.8	-0.0001622	141.8	-0.0002072	141.8	-0.00022024	141.8	-0.0002334	141.8	-0.0002454	141.8	-0.00023457	141.8	-0.000929	141.8	-0.00151						6.99091	1447.25
																									141.9	-0.00012797	141.9	-0.0001629	141.9	-0.0002061	141.9	-0.00021996	141.9	-0.0002335	141.9	-0.0002457	141.9	-0.00023457	141.9	-0.00093	141.9	-0.00151						6.99121	1458.45
																									142	-0.00012891	142	-0.0001651	142	-0.0002063	142	-0.00021995	142	-0.0002337	142	-0.0002461	142	-0.00023475	142	-0.000928	142	-0.00151						6.99151	1482.25
																									142.1	-0.00012829	142.1	-0.0001619	142.1	-0.0002074	142.1	-0.00022	142.1	-0.0002334	142.1	-0.0002468	142.1	-0.000235	142.1	-0.000927	142.1	-0.00151						6.99182	1480.5
																									142.2	-0.00012849	142.2	-0.0001607	142.2	-0.0002117	142.2	-0.00022009	142.2	-0.0002336	142.2	-0.0002475	142.2	-0.00023517	142.2	-0.000928	142.2	-0.00151						6.99212	1480.5
																									142.3	-0.00012573	142.3	-0.0001687	142.3	-0.0002082	142.3	-0.00022016	142.3	-0.0002336	142.3	-0.0002469	142.3	-0.00023536	142.3	-0.000928	142.3	-0.00151						6.99242	1491
																									142.4	-0.00012598	142.4	-0.0001667	142.4	-0.0002052	142.4	-0.00021992	142.4	-0.0002335	142.4	-0.0002478	142.4	-0.00023559	142.4	-0.000926	142.4	-0.00151						6.99272	1495.9
																									142.5	-0.00012556	142.5	-0.0001674	142.5	-0.0002035	142.5	-0.00021967	142.5	-0.0002335	142.5	-0.0002472	142.5	-0.00023567	142.5	-0.000927	142.5	-0.00151						6.99303	1488.2
																									142.6	-0.00012715	142.6	-0.0001627	142.6	-0.0002048	142.6	-0.00021929	142.6	-0.0002337	142.6	-0.0002473	142.6	-0.00023562	142.6	-0.000929	142.6	-0.00151						6.99333	1481.2
																									142.7	-0.00012678	142.7	-0.000159	142.7	-0.0002033	142.7	-0.00021898	142.7	-0.0002336	142.7	-0.0002478	142.7	-0.00023558	142.7	-0.000927	142.7	-0.00151						6.99363	1456
																									142.8	-0.00012618	142.8	-0.0001604	142.8	-0.0002053	142.8	-0.00021905	142.8	-0.0002335	142.8	-0.0002482	142.8	-0.00023547	142.8	-0.000929	142.8	-0.00151						6.99394	1473.85
																									142.9	-0.00012587	142.9	-0.00016	142.9	-0.0002047	142.9	-0.00021897	142.9	-0.0002337	142.9	-0.0002484	142.9	-0.00023539	142.9	-0.000928	142.9	-0.00151						6.99424	1472.45
																									143	-0.0001285	143	-0.0001609	143	-0.0002054	143	-0.00021876	143	-0.0002336	143	-0.0002482	143	-0.00023557	143	-0.000928	143	-0.00151						6.99454	1434.65
																									143.1	-0.00012826	143.1	-0.0001585	143.1	-0.0002068	143.1	-0.00021885	143.1	-0.0002335	143.1	-0.0002481	143.1	-0.00023561	143.1	-0.000926	143.1	-0.00151						6.99484	1446.2
																									143.2	-0.00012727	143.2	-0.0001556	143.2	-0.0002063	143.2	-0.00021882	143.2	-0.0002336	143.2	-0.0002485	143.2	-0.00023555	143.2	-0.000927	143.2	-0.00151						6.99515	1484.35
																									143.3	-0.00012923	143.3	-0.0001559	143.3	-0.0002043	143.3	-0.00021895	143.3	-0.0002337	143.3	-0.0002481	143.3	-0.0002356	143.3	-0.000928	143.3	-0.00151						6.99545	1496.6
																									143.4	-0.00013049	143.4	-0.0001595	143.4	-0.0002027	143.4	-0.00021906	143.4	-0.0002337	143.4	-0.0002482	143.4	-0.00023593	143.4	-0.000926	143.4	-0.00151						6.99575	1525.3
																									143.5	-0.00013121	143.5	-0.0001549	143.5	-0.0002036	143.5	-0.00021904	143.5	-0.0002338	143.5	-0.0002478	143.5	-0.00023603	143.5	-0.000927	143.5	-0.00151						6.99605	1524.25
																									143.6	-0.00012952	143.6	-0.0001554	143.6	-0.0002075	143.6	-0.00021905	143.6	-0.0002339	143.6	-0.000248	143.6	-0.00023625	143.6	-0.000927	143.6	-0.00151						6.99636	1498.35
																									143.7	-0.00012758	143.7	-0.0001541	143.7	-0.0002052	143.7	-0.00021899	143.7	-0.0002343	143.7	-0.0002476	143.7	-0.00023639	143.7	-0.000929	143.7	-0.00151						6.99666	1527.05
																									143.8	-0.00012686	143.8	-0.0001521	143.8	-0.0002035	143.8	-0.00021891	143.8	-0.0002338	143.8	-0.0002484	143.8	-0.0002365	143.8	-0.000926	143.8	-0.00151						6.99696	1534.05
																									143.9	-0.00012573	143.9	-0.0001488	143.9	-0.0002023	143.9	-0.0002188	143.9	-0.000234	143.9	-0.0002481	143.9	-0.00023665	143.9	-0.000926	143.9	-0.00151						6.99726	1512
																									144	-0.00012475	144	-0.0001508	144	-0.0002044	144	-0.00021858	144	-0.0002341	144	-0.0002494	144	-0.00023678	144	-0.000928	144	-0.00151						6.99757	1525.65
																									144.1	-0.00012522	144.1	-0.0001556	144.1	-0.0002059	144.1	-0.00021828	144.1	-0.0002339	144.1	-0.0002487	144.1	-0.00023701	144.1	-0.000927	144.1	-0.00151						6.99787	1509.2
																									144.2	-0.00012851	144.2	-0.0001509	144.2	-0.0002056	144.2	-0.00021788	144.2	-0.000234	144.2	-0.0002484	144.2	-0.00023712	144.2	-0.000926	144.2	-0.00151						6.99817	1516.2
																									144.3	-0.00012825	144.3	-0.0001505	144.3	-0.0002069	144.3	-0.00021769	144.3	-0.0002342	144.3	-0.000248	144.3	-0.00023711	144.3	-0.000927	144.3	-0.00151						6.99848	1547.35
																									144.4	-0.00012621	144.4	-0.0001493	144.4	-0.0002046	144.4	-0.0002174	144.4	-0.000234	144.4	-0.0002478	144.4	-0.0002371	144.4	-0.000929	144.4	-0.00151						6.99878	1535.8
																									144.5	-0.00013074	144.5	-0.0001487	144.5	-0.0002028	144.5	-0.00021734	144.5	-0.0002342	144.5	-0.0002473	144.5	-0.00023689	144.5	-0.000926	144.5	-0.00151						6.99908	1502.2
																									144.6	-0.00013006	144.6	-0.0001472	144.6	-0.0002017	144.6	-0.0002173	144.6	-0.0002342	144.6	-0.0002468	144.6	-0.00023667	144.6	-0.000925	144.6	-0.00151						6.99938	1508.15
																									144.7	-0.00012956	144.7	-0.0001513	144.7	-0.0002024	144.7	-0.00021756	144.7	-0.0002342	144.7	-0.0002468	144.7	-0.0002364	144.7	-0.00093	144.7	-0.00151						6.99969	1485.75
																									144.8	-0.000128	144.8	-0.0001602	144.8	-0.0002022	144.8	-0.00021774	144.8	-0.000234	144.8	-0.0002462	144.8	-0.00023647	144.8	-0.00093	144.8	-0.00151						6.99999	1496.95
																									144.9	-0.00012779	144.9	-0.0001592	144.9	-0.0002047	144.9	-0.00021803	144.9	-0.0002341	144.9	-0.0002464	144.9	-0.0002366	144.9	-0.000925	144.9	-0.00151						7.00029	1517.6
																									145	-0.00012805	145	-0.0001612	145	-0.0002055	145	-0.00021828	145	-0.0002341	145	-0.0002461	145	-0.00023666	145	-0.000926	145	-0.00151						7.00059	1513.05
																									145.1	-0.00012735	145.1	-0.0001597	145.1	-0.0002078	145.1	-0.00021843	145.1	-0.0002341	145.1	-0.0002462	145.1	-0.0002368	145.1	-0.000928	145.1	-0.00151						7.0009	1492.75
																									145.2	-0.00013196	145.2	-0.0001611	145.2	-0.0002046	145.2	-0.00021841	145.2	-0.0002339	145.2	-0.0002458	145.2	-0.00023688	145.2	-0.000927	145.2	-0.00151						7.0012	1484.35
																									145.3	-0.00013193	145.3	-0.0001606	145.3	-0.0002026	145.3	-0.00021843	145.3	-0.000234	145.3	-0.0002457	145.3	-0.00023707	145.3	-0.000925	145.3	-0.00151						7.0015	1465.1
																									145.4	-0.00013206	145.4	-0.0001599	145.4	-0.0002017	145.4	-0.0002186	145.4	-0.000234	145.4	-0.0002456	145.4	-0.00023712	145.4	-0.000927	145.4	-0.00151						7.00181	1476.3
																									145.5	-0.00013133	145.5	-0.0001593	145.5	-0.0002004	145.5	-0.00021871	145.5	-0.0002338	145.5	-0.0002457	145.5	-0.0002373	145.5	-0.000927	145.5	-0.00151						7.00211	1530.9
																									145.6	-0.00012931	145.6	-0.0001545	145.6	-0.0002051	145.6	-0.00021897	145.6	-0.0002337	145.6	-0.0002454	145.6	-0.0002375	145.6	-0.000925	145.6	-0.00151						7.00241	1513.4
																									145.7	-0.00012932	145.7	-0.0001531	145.7	-0.0002093	145.7	-0.00021894	145.7	-0.0002336	145.7	-0.000245	145.7	-0.00023765	145.7	-0.000925	145.7	-0.00151						7.00271	1506.05
																									145.8	-0.00013158	145.8	-0.0001588	145.8	-0.0002058	145.8	-0.00021897	145.8	-0.0002336	145.8	-0.0002451	145.8	-0.00023768	145.8	-0.000928	145.8	-0.00151						7.00302	1486.45
																									145.9	-0.00012892	145.9	-0.0001609	145.9	-0.0002081	145.9	-0.00021897	145.9	-0.0002336	145.9	-0.000245	145.9	-0.00023793	145.9	-0.000926	145.9	-0.00151						7.00332	1477
																									146	-0.0001274	146	-0.0001655	146	-0.0002052	146	-0.00021922	146	-0.0002335	146	-0.0002457	146	-0.00023813	146	-0.000923	146	-0.00151						7.00362	1465.45
																									146.1	-0.00012749	146.1	-0.0001618	146.1	-0.0002042	146.1	-0.00021927	146.1	-0.0002336	146.1	-0.000246	146.1	-0.00023841	146.1	-0.000927	146.1	-0.00151						7.00392	1496.6
																									146.2	-0.00012799	146.2	-0.0001579	146.2	-0.000204	146.2	-0.00021932	146.2	-0.0002334	146.2	-0.0002466	146.2	-0.00023849	146.2	-0.000929	146.2	-0.00151						7.00423	1481.55
																									146.3	-0.00012832	146.3	-0.0001559	146.3	-0.0002033	146.3	-0.00021928	146.3	-0.0002337	146.3	-0.0002466	146.3	-0.00023835	146.3	-0.000927	146.3	-0.00151						7.00453	1547.35
																									146.4	-0.00012895	146.4	-0.0001552	146.4	-0.0002013	146.4	-0.00021925	146.4	-0.0002337	146.4	-0.0002472	146.4	-0.00023843	146.4	-0.000925	146.4	-0.00151						7.00483	1575.7
																									146.5	-0.00012919	146.5	-0.0001548	146.5	-0.0002008	146.5	-0.00021909	146.5	-0.0002336	146.5	-0.0002473	146.5	-0.00023843	146.5	-0.000927	146.5	-0.00151						7.00513	1561
																									146.6	-0.00012871	146.6	-0.000157	146.6	-0.0001999	146.6	-0.00021863	146.6	-0.0002337	146.6	-0.0002471	146.6	-0.0002385	146.6	-0.000927	146.6	-0.00151						7.00544	1583.75
																									146.7	-0.00012998	146.7	-0.0001573	146.7	-0.0002012	146.7	-0.0002182	146.7	-0.0002338	146.7	-0.0002472	146.7	-0.00023853	146.7	-0.000924	146.7	-0.00151						7.00574	1605.1
																									146.8	-0.00012813	146.8	-0.0001574	146.8	-0.0002011	146.8	-0.00021776	146.8	-0.0002337	146.8	-0.0002472	146.8	-0.00023872	146.8	-0.000926	146.8	-0.00151						7.00604	1610.7
																									146.9	-0.00012922	146.9	-0.000159	146.9	-0.0002013	146.9	-0.00021757	146.9	-0.0002338	146.9	-0.000247	146.9	-0.00023877	146.9	-0.000928	146.9	-0.00151						7.00635	1637.65
																									147	-0.00012837	147	-0.0001599	147	-0.0002024	147	-0.00021744	147	-0.0002338	147	-0.0002464	147	-0.00023899	147	-0.000927	147	-0.00151						7.00665	1608.6
																									147.1	-0.00013098	147.1	-0.0001603	147.1	-0.000204	147.1	-0.00021727	147.1	-0.0002336	147.1	-0.0002471	147.1	-0.00023916	147.1	-0.000925	147.1	-0.00151						7.00695	1586.2
																									147.2	-0.00013149	147.2	-0.0001594	147.2	-0.0002026	147.2	-0.00021727	147.2	-0.0002337	147.2	-0.0002468	147.2	-0.00023906	147.2	-0.000928	147.2	-0.00151						7.00725	1627.85
																									147.3	-0.00013083	147.3	-0.000165	147.3	-0.0002006	147.3	-0.00021724	147.3	-0.0002338	147.3	-0.0002472	147.3	-0.00023915	147.3	-0.000928	147.3	-0.00151						7.00756	1664.95
																									147.4	-0.00013154	147.4	-0.0001657	147.4	-0.0001989	147.4	-0.00021744	147.4	-0.0002336	147.4	-0.0002463	147.4	-0.00023898	147.4	-0.000924	147.4	-0.00151						7.00786	1702.75
																									147.5	-0.00013113	147.5	-0.0001645	147.5	-0.0001995	147.5	-0.00021766	147.5	-0.0002338	147.5	-0.0002465	147.5	-0.00023893	147.5	-0.000926	147.5	-0.00151						7.00816	1707.3
																									147.6	-0.00013076	147.6	-0.0001658	147.6	-0.0002026	147.6	-0.00021779	147.6	-0.0002338	147.6	-0.0002463	147.6	-0.00023882	147.6	-0.000928	147.6	-0.00151						7.00846	1771.35
																									147.7	-0.00013043	147.7	-0.0001673	147.7	-0.0002034	147.7	-0.0002179	147.7	-0.0002337	147.7	-0.0002461	147.7	-0.00023861	147.7	-0.000927	147.7	-0.00151						7.00877	1863.75
																									147.8	-0.00012791	147.8	-0.0001672	147.8	-0.0002018	147.8	-0.00021807	147.8	-0.0002339	147.8	-0.0002457	147.8	-0.00023815	147.8	-0.000925	147.8	-0.00151						7.00907	1906.1
																									147.9	-0.00012901	147.9	-0.0001654	147.9	-0.0002014	147.9	-0.00021826	147.9	-0.0002338	147.9	-0.000247	147.9	-0.00023819	147.9	-0.000926	147.9	-0.00151						7.00937	1937.6
																									148	-0.00012787	148	-0.0001654	148	-0.0002035	148	-0.00021861	148	-0.000234	148	-0.0002463	148	-0.00023789	148	-0.000928	148	-0.00151						7.00968	1942.15
																									148.1	-0.0001276	148.1	-0.0001764	148.1	-0.0002046	148.1	-0.00021894	148.1	-0.0002336	148.1	-0.0002467	148.1	-0.00023781	148.1	-0.000926	148.1	-0.00151						7.00998	1978.2
																									148.2	-0.00012762	148.2	-0.0001728	148.2	-0.0002044	148.2	-0.00021921	148.2	-0.0002338	148.2	-0.0002472	148.2	-0.00023755	148.2	-0.000925	148.2	-0.00151						7.01028	1972.6
																									148.3	-0.0001264	148.3	-0.0001712	148.3	-0.0002034	148.3	-0.00021926	148.3	-0.0002336	148.3	-0.0002464	148.3	-0.00023727	148.3	-0.000927	148.3	-0.00151						7.01058	1986.6
																									148.4	-0.00012675	148.4	-0.0001685	148.4	-0.0002039	148.4	-0.00021922	148.4	-0.0002336	148.4	-0.0002466	148.4	-0.00023712	148.4	-0.000926	148.4	-0.00151						7.01089	2028.25
																									148.5	-0.0001273	148.5	-0.0001698	148.5	-0.0002028	148.5	-0.00021938	148.5	-0.0002334	148.5	-0.0002461	148.5	-0.00023693	148.5	-0.000925	148.5	-0.00151						7.01119	2058.7
																									148.6	-0.00012676	148.6	-0.0001674	148.6	-0.0002021	148.6	-0.00021957	148.6	-0.0002333	148.6	-0.0002464	148.6	-0.0002371	148.6	-0.000925	148.6	-0.00151						7.01149	2090.9
																									148.7	-0.00012563	148.7	-0.0001665	148.7	-0.0002023	148.7	-0.00021976	148.7	-0.0002334	148.7	-0.0002459	148.7	-0.00023696	148.7	-0.000924	148.7	-0.00151						7.01179	2098.95
																									148.8	-0.00012465	148.8	-0.0001757	148.8	-0.0002014	148.8	-0.00021995	148.8	-0.0002333	148.8	-0.0002461	148.8	-0.00023699	148.8	-0.000926	148.8	-0.00151						7.0121	2055.2
																									148.9	-0.00012605	148.9	-0.000174	148.9	-0.0002029	148.9	-0.00022025	148.9	-0.0002333	148.9	-0.000246	148.9	-0.00023707	148.9	-0.000924	148.9	-0.00151						7.0124	1985.2
																									149	-0.00012547	149	-0.0001713	149	-0.0002021	149	-0.00022043	149	-0.000233	149	-0.000246	149	-0.00023702	149	-0.000926	149	-0.00151						7.0127	1932.7
																									149.1	-0.00012559	149.1	-0.0001697	149.1	-0.0002016	149.1	-0.0002207	149.1	-0.0002331	149.1	-0.000246	149.1	-0.00023704	149.1	-0.000925	149.1	-0.00151						7.013	1877.05
																									149.2	-0.00012566	149.2	-0.0001792	149.2	-0.0002034	149.2	-0.0002209	149.2	-0.000233	149.2	-0.0002455	149.2	-0.00023697	149.2	-0.000924	149.2	-0.00151						7.01331	1818.6
																									149.3	-0.00012728	149.3	-0.0001753	149.3	-0.0002023	149.3	-0.00022106	149.3	-0.0002329	149.3	-0.000246	149.3	-0.00023717	149.3	-0.000924	149.3	-0.00151						7.01361	1786.05
																									149.4	-0.00012787	149.4	-0.0001719	149.4	-0.0002071	149.4	-0.00022108	149.4	-0.0002327	149.4	-0.0002458	149.4	-0.0002372	149.4	-0.000925	149.4	-0.00151						7.01391	1761.9
																									149.5	-0.00012631	149.5	-0.0001675	149.5	-0.0002048	149.5	-0.00022117	149.5	-0.0002328	149.5	-0.0002456	149.5	-0.00023742	149.5	-0.000926	149.5	-0.00151						7.01422	1727.95
																									149.6	-0.00012799	149.6	-0.0001621	149.6	-0.0002055	149.6	-0.00022114	149.6	-0.0002328	149.6	-0.0002458	149.6	-0.00023736	149.6	-0.000924	149.6	-0.00151						7.01452	1717.1
																									149.7	-0.00012654	149.7	-0.0001626	149.7	-0.0002053	149.7	-0.00022109	149.7	-0.0002325	149.7	-0.0002462	149.7	-0.00023748	149.7	-0.000927	149.7	-0.00151						7.01482	1661.45
																									149.8	-0.00012478	149.8	-0.0001664	149.8	-0.0002044	149.8	-0.00022097	149.8	-0.0002323	149.8	-0.0002467	149.8	-0.00023719	149.8	-0.000926	149.8	-0.00151						7.01512	1657.6
																									149.9	-0.00012385	149.9	-0.0001696	149.9	-0.0002072	149.9	-0.00022093	149.9	-0.0002324	149.9	-0.0002469	149.9	-0.00023705	149.9	-0.000924	149.9	-0.00151						7.01543	1653.75
																									150	-0.00012295	150	-0.0001709	150	-0.0002107	150	-0.000221	150	-0.0002323	150	-0.0002477	150	-0.00023692	150	-0.000924	150	-0.00151						7.01573	1662.5
																									150.1	-0.00012567	150.1	-0.0001709	150.1	-0.0002073	150.1	-0.00022103	150.1	-0.0002321	150.1	-0.0002474	150.1	-0.00023696	150.1	-0.000926	150.1	-0.00151						7.01603	1653.05
																									150.2	-0.00012413	150.2	-0.0001723	150.2	-0.0002045	150.2	-0.00022084	150.2	-0.0002321	150.2	-0.0002475	150.2	-0.00023703	150.2	-0.000926	150.2	-0.00151						7.01633	1655.5
																									150.3	-0.0001228	150.3	-0.0001701	150.3	-0.0002034	150.3	-0.00022058	150.3	-0.0002321	150.3	-0.0002474	150.3	-0.00023706	150.3	-0.000923	150.3	-0.00151						7.01664	1615.95
																									150.4	-0.00012309	150.4	-0.000168	150.4	-0.0002034	150.4	-0.00022037	150.4	-0.0002319	150.4	-0.0002468	150.4	-0.00023717	150.4	-0.000925	150.4	-0.00151						7.01694	1591.8
																									150.5	-0.00012561	150.5	-0.0001655	150.5	-0.0002028	150.5	-0.00022003	150.5	-0.0002318	150.5	-0.0002464	150.5	-0.00023714	150.5	-0.000926	150.5	-0.00151						7.01724	1584.8
																									150.6	-0.00012645	150.6	-0.0001609	150.6	-0.0002063	150.6	-0.00021971	150.6	-0.0002318	150.6	-0.0002465	150.6	-0.00023729	150.6	-0.000924	150.6	-0.00151						7.01754	1542.8
																									150.7	-0.00012512	150.7	-0.0001584	150.7	-0.000209	150.7	-0.00021932	150.7	-0.0002317	150.7	-0.0002458	150.7	-0.00023725	150.7	-0.000924	150.7	-0.00151						7.01785	1573.25
																									150.8	-0.00012553	150.8	-0.0001617	150.8	-0.0002064	150.8	-0.00021896	150.8	-0.0002317	150.8	-0.0002458	150.8	-0.00023733	150.8	-0.000926	150.8	-0.00151						7.01815	1590.05
																									150.9	-0.00012719	150.9	-0.0001596	150.9	-0.0002041	150.9	-0.00021867	150.9	-0.0002318	150.9	-0.0002457	150.9	-0.0002375	150.9	-0.000925	150.9	-0.00151						7.01845	1580.6
																									151	-0.0001275	151	-0.0001577	151	-0.0002038	151	-0.00021831	151	-0.0002317	151	-0.0002455	151	-0.00023771	151	-0.000924	151	-0.00151						7.01876	1559.95
																									151.1	-0.00012633	151.1	-0.0001597	151.1	-0.0002058	151.1	-0.00021806	151.1	-0.0002317	151.1	-0.0002453	151.1	-0.00023766	151.1	-0.000925	151.1	-0.00151						7.01906	1552.95
																									151.2	-0.00012424	151.2	-0.0001578	151.2	-0.0002046	151.2	-0.00021789	151.2	-0.0002317	151.2	-0.0002457	151.2	-0.00023779	151.2	-0.000928	151.2	-0.00151						7.01936	1519.35
																									151.3	-0.00012453	151.3	-0.0001551	151.3	-0.0002054	151.3	-0.00021781	151.3	-0.0002318	151.3	-0.0002464	151.3	-0.00023772	151.3	-0.000924	151.3	-0.00151						7.01966	1525.3
																									151.4	-0.00012407	151.4	-0.0001558	151.4	-0.0002091	151.4	-0.00021789	151.4	-0.0002318	151.4	-0.0002461	151.4	-0.00023763	151.4	-0.000924	151.4	-0.00151						7.01997	1534.05
																									151.5	-0.00012542	151.5	-0.0001664	151.5	-0.0002074	151.5	-0.00021816	151.5	-0.0002319	151.5	-0.0002463	151.5	-0.00023723	151.5	-0.000925	151.5	-0.00151						7.02027	1508.5
																									151.6	-0.00012544	151.6	-0.0001617	151.6	-0.0002064	151.6	-0.00021857	151.6	-0.0002319	151.6	-0.0002464	151.6	-0.00023685	151.6	-0.000926	151.6	-0.00151						7.02057	1517.25
																									151.7	-0.00012458	151.7	-0.0001592	151.7	-0.0002068	151.7	-0.00021903	151.7	-0.0002322	151.7	-0.0002464	151.7	-0.00023642	151.7	-0.000924	151.7	-0.00151						7.02087	1504.65
																									151.8	-0.00012436	151.8	-0.0001576	151.8	-0.0002073	151.8	-0.00021944	151.8	-0.0002321	151.8	-0.0002457	151.8	-0.00023606	151.8	-0.000923	151.8	-0.00151						7.02118	1411.2
																									151.9	-0.00012484	151.9	-0.0001566	151.9	-0.0002058	151.9	-0.00021979	151.9	-0.0002321	151.9	-0.0002459	151.9	-0.00023594	151.9	-0.000926	151.9	-0.00151						7.02148	1427.65
																									152	-0.00012267	152	-0.0001545	152	-0.0002064	152	-0.00022006	152	-0.0002321	152	-0.0002457	152	-0.00023567	152	-0.000924	152	-0.00151						7.02178	1463
																									152.1	-0.00012683	152.1	-0.000154	152.1	-0.0002111	152.1	-0.00022031	152.1	-0.0002319	152.1	-0.0002454	152.1	-0.00023569	152.1	-0.000923	152.1	-0.00151						7.02209	1479.45
																									152.2	-0.00012568	152.2	-0.0001571	152.2	-0.0002072	152.2	-0.00022055	152.2	-0.0002319	152.2	-0.0002454	152.2	-0.0002357	152.2	-0.000924	152.2	-0.00151						7.02239	1477.7
																									152.3	-0.00012523	152.3	-0.0001505	152.3	-0.0002052	152.3	-0.00022079	152.3	-0.0002318	152.3	-0.0002448	152.3	-0.00023594	152.3	-0.000925	152.3	-0.00151						7.02269	1465.45
																									152.4	-0.00012397	152.4	-0.0001484	152.4	-0.0002038	152.4	-0.00022106	152.4	-0.0002317	152.4	-0.000245	152.4	-0.00023616	152.4	-0.000923	152.4	-0.00151						7.02299	1448.3
																									152.5	-0.0001234	152.5	-0.0001488	152.5	-0.0002046	152.5	-0.00022122	152.5	-0.0002315	152.5	-0.0002445	152.5	-0.00023647	152.5	-0.000923	152.5	-0.00151						7.0233	1445.85
																									152.6	-0.0001251	152.6	-0.0001504	152.6	-0.0002041	152.6	-0.0002211	152.6	-0.0002318	152.6	-0.0002444	152.6	-0.0002368	152.6	-0.000925	152.6	-0.00151						7.0236	1488.2
																									152.7	-0.00012357	152.7	-0.000152	152.7	-0.0002076	152.7	-0.00022087	152.7	-0.0002315	152.7	-0.0002443	152.7	-0.00023706	152.7	-0.000924	152.7	-0.00151						7.0239	1513.75
																									152.8	-0.000125	152.8	-0.0001508	152.8	-0.0002112	152.8	-0.00022068	152.8	-0.0002315	152.8	-0.0002446	152.8	-0.00023723	152.8	-0.000923	152.8	-0.00151						7.0242	1531.25
																									152.9	-0.00012689	152.9	-0.0001524	152.9	-0.0002076	152.9	-0.00022077	152.9	-0.0002315	152.9	-0.0002449	152.9	-0.00023741	152.9	-0.000925	152.9	-0.00151						7.02451	1487.85
																									153	-0.00012532	153	-0.0001582	153	-0.0002054	153	-0.00022089	153	-0.0002315	153	-0.0002445	153	-0.00023761	153	-0.000927	153	-0.00151						7.02481	1502.55
																									153.1	-0.00012668	153.1	-0.0001585	153.1	-0.0002044	153.1	-0.00022113	153.1	-0.0002314	153.1	-0.0002446	153.1	-0.00023775	153.1	-0.000925	153.1	-0.00151						7.02511	1523.2
																									153.2	-0.00012395	153.2	-0.0001583	153.2	-0.0002055	153.2	-0.00022131	153.2	-0.0002314	153.2	-0.0002446	153.2	-0.00023799	153.2	-0.000921	153.2	-0.00151						7.02541	1479.45
																									153.3	-0.00012373	153.3	-0.0001662	153.3	-0.000205	153.3	-0.00022149	153.3	-0.0002313	153.3	-0.0002447	153.3	-0.00023807	153.3	-0.000926	153.3	-0.00151						7.02572	1453.55
																									153.4	-0.00012708	153.4	-0.000164	153.4	-0.0002039	153.4	-0.00022145	153.4	-0.0002313	153.4	-0.0002443	153.4	-0.00023828	153.4	-0.000925	153.4	-0.00151						7.02602	1447.25
																									153.5	-0.00012602	153.5	-0.0001629	153.5	-0.0002024	153.5	-0.00022111	153.5	-0.0002312	153.5	-0.0002443	153.5	-0.00023825	153.5	-0.000923	153.5	-0.00151						7.02632	1462.65
																									153.6	-0.00012626	153.6	-0.0001626	153.6	-0.0002049	153.6	-0.00022086	153.6	-0.0002311	153.6	-0.0002443	153.6	-0.00023858	153.6	-0.000923	153.6	-0.00151						7.02663	1491
																									153.7	-0.0001267	153.7	-0.0001611	153.7	-0.0002053	153.7	-0.00022091	153.7	-0.0002313	153.7	-0.0002441	153.7	-0.00023857	153.7	-0.000926	153.7	-0.00151						7.02693	1472.45
																									153.8	-0.00012537	153.8	-0.0001576	153.8	-0.0002041	153.8	-0.00022078	153.8	-0.0002311	153.8	-0.0002441	153.8	-0.00023865	153.8	-0.000924	153.8	-0.00151						7.02723	1444.45
																									153.9	-0.00012386	153.9	-0.0001598	153.9	-0.0002022	153.9	-0.00022076	153.9	-0.0002311	153.9	-0.0002441	153.9	-0.00023869	153.9	-0.000923	153.9	-0.00151						7.02753	1416.45
																									154	-0.00012419	154	-0.0001625	154	-0.0002007	154	-0.00022071	154	-0.0002308	154	-0.0002439	154	-0.00023861	154	-0.000923	154	-0.00151						7.02784	1402.1
																									154.1	-0.00012699	154.1	-0.0001628	154.1	-0.0002009	154.1	-0.00022034	154.1	-0.0002312	154.1	-0.0002443	154.1	-0.00023878	154.1	-0.000924	154.1	-0.00151						7.02814	1400.35
																									154.2	-0.00012533	154.2	-0.0001694	154.2	-0.0002041	154.2	-0.00022026	154.2	-0.0002313	154.2	-0.000244	154.2	-0.00023888	154.2	-0.000924	154.2	-0.00151						7.02844	1426.95
																									154.3	-0.00012373	154.3	-0.000161	154.3	-0.0002033	154.3	-0.00022017	154.3	-0.0002314	154.3	-0.0002437	154.3	-0.00023898	154.3	-0.000924	154.3	-0.00151						7.02874	1411.55
																									154.4	-0.00012336	154.4	-0.0001573	154.4	-0.0002044	154.4	-0.00022032	154.4	-0.0002315	154.4	-0.000244	154.4	-0.0002391	154.4	-0.000924	154.4	-0.00151						7.02905	1403.85
																									154.5	-0.00012285	154.5	-0.0001568	154.5	-0.0002051	154.5	-0.00022015	154.5	-0.0002315	154.5	-0.0002441	154.5	-0.00023911	154.5	-0.000924	154.5	-0.00151						7.02935	1416.45
																									154.6	-0.0001238	154.6	-0.0001576	154.6	-0.0002038	154.6	-0.00022026	154.6	-0.0002315	154.6	-0.0002436	154.6	-0.00023903	154.6	-0.000923	154.6	-0.00151						7.02965	1475.6
																									154.7	-0.00012537	154.7	-0.0001562	154.7	-0.0002034	154.7	-0.00022009	154.7	-0.0002315	154.7	-0.0002444	154.7	-0.00023901	154.7	-0.000924	154.7	-0.00151						7.02996	1479.45
																									154.8	-0.00012544	154.8	-0.0001574	154.8	-0.0002036	154.8	-0.00022011	154.8	-0.0002316	154.8	-0.0002448	154.8	-0.00023886	154.8	-0.000926	154.8	-0.00151						7.03026	1487.5
																									154.9	-0.00012485	154.9	-0.0001589	154.9	-0.0002048	154.9	-0.00022023	154.9	-0.0002316	154.9	-0.0002441	154.9	-0.00023875	154.9	-0.000927	154.9	-0.00151						7.03056	1504.65
																									155	-0.00012586	155	-0.0001558	155	-0.0002061	155	-0.00021997	155	-0.0002314	155	-0.0002442	155	-0.00023877	155	-0.000926	155	-0.00151						7.03086	1510.95
																									155.1	-0.00012583	155.1	-0.0001554	155.1	-0.0002065	155.1	-0.00021984	155.1	-0.0002316	155.1	-0.0002442	155.1	-0.00023872	155.1	-0.000928	155.1	-0.00151						7.03117	1521.45
																									155.2	-0.0001259	155.2	-0.0001549	155.2	-0.0002075	155.2	-0.0002197	155.2	-0.0002314	155.2	-0.0002439	155.2	-0.00023885	155.2	-0.000927	155.2	-0.00151						7.03147	1530.55
																									155.3	-0.00012569	155.3	-0.0001549	155.3	-0.0002072	155.3	-0.00021965	155.3	-0.0002312	155.3	-0.0002437	155.3	-0.00023888	155.3	-0.000926	155.3	-0.00151						7.03177	1505.35
																									155.4	-0.00012478	155.4	-0.0001554	155.4	-0.0002087	155.4	-0.00021973	155.4	-0.0002313	155.4	-0.0002435	155.4	-0.00023911	155.4	-0.000927	155.4	-0.00151						7.03207	1508.85
																									155.5	-0.0001252	155.5	-0.0001561	155.5	-0.00021	155.5	-0.00021969	155.5	-0.0002313	155.5	-0.0002432	155.5	-0.00023916	155.5	-0.000927	155.5	-0.00151						7.03238	1498
																									155.6	-0.0001246	155.6	-0.0001562	155.6	-0.0002073	155.6	-0.00021981	155.6	-0.0002312	155.6	-0.0002431	155.6	-0.00023927	155.6	-0.000925	155.6	-0.00151						7.03268	1453.2
																									155.7	-0.00012351	155.7	-0.0001595	155.7	-0.0002052	155.7	-0.00021999	155.7	-0.0002312	155.7	-0.0002434	155.7	-0.00023934	155.7	-0.000925	155.7	-0.00151						7.03298	1485.05
																									155.8	-0.00012171	155.8	-0.0001651	155.8	-0.0002057	155.8	-0.00022024	155.8	-0.0002312	155.8	-0.0002435	155.8	-0.00023931	155.8	-0.000928	155.8	-0.00151						7.03328	1446.9
																									155.9	-0.00012241	155.9	-0.0001638	155.9	-0.0002044	155.9	-0.00022034	155.9	-0.0002311	155.9	-0.0002434	155.9	-0.0002395	155.9	-0.000927	155.9	-0.00151						7.03359	1439.9
																									156	-0.0001229	156	-0.0001599	156	-0.0002039	156	-0.00022018	156	-0.0002312	156	-0.0002434	156	-0.00023944	156	-0.000926	156	-0.00151						7.03389	1458.1
																									156.1	-0.00012456	156.1	-0.0001597	156.1	-0.0002043	156.1	-0.00021983	156.1	-0.0002312	156.1	-0.0002435	156.1	-0.00023958	156.1	-0.000926	156.1	-0.00151						7.03419	1471.75
																									156.2	-0.00012606	156.2	-0.0001543	156.2	-0.0002046	156.2	-0.00021971	156.2	-0.0002311	156.2	-0.000243	156.2	-0.00023952	156.2	-0.000929	156.2	-0.00151						7.0345	1502.2
																									156.3	-0.00012556	156.3	-0.0001515	156.3	-0.0002097	156.3	-0.00021957	156.3	-0.0002313	156.3	-0.0002426	156.3	-0.00023933	156.3	-0.000927	156.3	-0.00151						7.0348	1494.5
																									156.4	-0.00012504	156.4	-0.0001528	156.4	-0.0002076	156.4	-0.00021955	156.4	-0.0002315	156.4	-0.0002428	156.4	-0.00023917	156.4	-0.000926	156.4	-0.00151						7.0351	1464.75
																									156.5	-0.0001238	156.5	-0.0001561	156.5	-0.0002048	156.5	-0.00021947	156.5	-0.0002316	156.5	-0.0002422	156.5	-0.00023893	156.5	-0.000927	156.5	-0.00151						7.0354	1491.7
																									156.6	-0.00012295	156.6	-0.0001545	156.6	-0.0002035	156.6	-0.00021961	156.6	-0.0002316	156.6	-0.0002425	156.6	-0.00023886	156.6	-0.000927	156.6	-0.00151						7.03571	1510.6
																									156.7	-0.00012355	156.7	-0.0001592	156.7	-0.0002025	156.7	-0.00021974	156.7	-0.0002318	156.7	-0.0002423	156.7	-0.00023886	156.7	-0.000925	156.7	-0.00151						7.03601	1487.85
																									156.8	-0.00012227	156.8	-0.0001568	156.8	-0.0002021	156.8	-0.00021993	156.8	-0.0002317	156.8	-0.0002423	156.8	-0.00023895	156.8	-0.000925	156.8	-0.00151						7.03631	1509.2
																									156.9	-0.00012212	156.9	-0.0001577	156.9	-0.000203	156.9	-0.00022009	156.9	-0.0002317	156.9	-0.0002426	156.9	-0.00023877	156.9	-0.000927	156.9	-0.00151						7.03661	1506.4
																									157	-0.00012243	157	-0.0001592	157	-0.0002067	157	-0.00022036	157	-0.0002317	157	-0.000243	157	-0.00023875	157	-0.000926	157	-0.00151						7.03692	1455.65
																									157.1	-0.00012179	157.1	-0.0001573	157.1	-0.000204	157.1	-0.00022039	157.1	-0.0002318	157.1	-0.0002427	157.1	-0.00023876	157.1	-0.000925	157.1	-0.00151						7.03722	1426.95
																									157.2	-0.00012077	157.2	-0.0001563	157.2	-0.0002022	157.2	-0.0002205	157.2	-0.0002319	157.2	-0.0002431	157.2	-0.00023881	157.2	-0.000926	157.2	-0.00151						7.03752	1435.35
																									157.3	-0.00012351	157.3	-0.0001521	157.3	-0.0002029	157.3	-0.00022058	157.3	-0.0002317	157.3	-0.0002434	157.3	-0.00023877	157.3	-0.000926	157.3	-0.00151						7.03783	1419.95
																									157.4	-0.000125	157.4	-0.0001497	157.4	-0.0002019	157.4	-0.00022061	157.4	-0.0002316	157.4	-0.0002436	157.4	-0.00023892	157.4	-0.000926	157.4	-0.00151						7.03813	1409.45
																									157.5	-0.00012494	157.5	-0.0001543	157.5	-0.0002015	157.5	-0.00022059	157.5	-0.0002316	157.5	-0.0002442	157.5	-0.00023893	157.5	-0.000925	157.5	-0.00151						7.03843	1408.4
																									157.6	-0.00012474	157.6	-0.0001573	157.6	-0.000205	157.6	-0.00022046	157.6	-0.0002317	157.6	-0.0002445	157.6	-0.00023895	157.6	-0.000928	157.6	-0.00151						7.03873	1406.3
																									157.7	-0.00012345	157.7	-0.0001565	157.7	-0.000202	157.7	-0.00022037	157.7	-0.0002316	157.7	-0.0002445	157.7	-0.00023903	157.7	-0.000926	157.7	-0.00151						7.03904	1375.85
																									157.8	-0.00012292	157.8	-0.0001548	157.8	-0.0002018	157.8	-0.00022015	157.8	-0.0002317	157.8	-0.0002446	157.8	-0.00023894	157.8	-0.000925	157.8	-0.00151						7.03934	1361.5
																									157.9	-0.00012417	157.9	-0.0001535	157.9	-0.0002017	157.9	-0.00022014	157.9	-0.0002314	157.9	-0.0002449	157.9	-0.00023892	157.9	-0.000925	157.9	-0.00151						7.03964	1346.8
																									158	-0.00012359	158	-0.0001542	158	-0.0002041	158	-0.00022024	158	-0.0002316	158	-0.0002452	158	-0.00023874	158	-0.000927	158	-0.00151						7.03994	1336.65
																									158.1	-0.00012385	158.1	-0.0001543	158.1	-0.0002031	158.1	-0.00022032	158.1	-0.0002317	158.1	-0.0002448	158.1	-0.00023829	158.1	-0.000925	158.1	-0.00151						7.04025	1359.4
																									158.2	-0.00012323	158.2	-0.0001561	158.2	-0.0002028	158.2	-0.00022028	158.2	-0.0002317	158.2	-0.000245	158.2	-0.00023784	158.2	-0.000925	158.2	-0.00151						7.04055	1404.2
																									158.3	-0.00012537	158.3	-0.0001558	158.3	-0.0002043	158.3	-0.00022024	158.3	-0.0002315	158.3	-0.0002445	158.3	-0.00023766	158.3	-0.000926	158.3	-0.00151						7.04085	1466.5
																									158.4	-0.00012318	158.4	-0.0001575	158.4	-0.0002071	158.4	-0.00022008	158.4	-0.0002315	158.4	-0.000245	158.4	-0.00023732	158.4	-0.000926	158.4	-0.00151						7.04115	1464.4
																									158.5	-0.00012357	158.5	-0.0001596	158.5	-0.0002042	158.5	-0.00022003	158.5	-0.0002316	158.5	-0.0002451	158.5	-0.00023744	158.5	-0.000924	158.5	-0.00151						7.04146	1446.2
																									158.6	-0.00012287	158.6	-0.0001595	158.6	-0.0002042	158.6	-0.00022	158.6	-0.0002316	158.6	-0.0002448	158.6	-0.00023741	158.6	-0.000924	158.6	-0.00151						7.04176	1433.6
																									158.7	-0.00012281	158.7	-0.0001575	158.7	-0.000208	158.7	-0.00022	158.7	-0.0002313	158.7	-0.0002449	158.7	-0.00023756	158.7	-0.000926	158.7	-0.00151						7.04206	1438.15
																									158.8	-0.00012307	158.8	-0.0001541	158.8	-0.0002087	158.8	-0.00021997	158.8	-0.0002317	158.8	-0.0002444	158.8	-0.00023734	158.8	-0.000925	158.8	-0.00151						7.04237	1421.35
																									158.9	-0.00012329	158.9	-0.0001543	158.9	-0.0002055	158.9	-0.00022011	158.9	-0.0002318	158.9	-0.0002447	158.9	-0.00023749	158.9	-0.000925	158.9	-0.00151						7.04267	1394.75
																									159	-0.0001233	159	-0.0001557	159	-0.0002052	159	-0.00022014	159	-0.0002316	159	-0.0002446	159	-0.00023744	159	-0.000924	159	-0.00151						7.04297	1401.05
																									159.1	-0.00012395	159.1	-0.000155	159.1	-0.0002052	159.1	-0.00022018	159.1	-0.0002319	159.1	-0.0002445	159.1	-0.00023743	159.1	-0.000926	159.1	-0.00151						7.04327	1397.2
																									159.2	-0.00012387	159.2	-0.0001548	159.2	-0.0002041	159.2	-0.0002201	159.2	-0.0002323	159.2	-0.0002444	159.2	-0.00023751	159.2	-0.000924	159.2	-0.00151						7.04358	1391.6
																									159.3	-0.00012276	159.3	-0.0001538	159.3	-0.0002053	159.3	-0.00021998	159.3	-0.0002323	159.3	-0.0002445	159.3	-0.00023764	159.3	-0.000924	159.3	-0.00151						7.04388	1394.05
																									159.4	-0.00012267	159.4	-0.0001566	159.4	-0.0002039	159.4	-0.00021993	159.4	-0.0002323	159.4	-0.0002446	159.4	-0.00023772	159.4	-0.000927	159.4	-0.00151						7.04418	1413.3
																									159.5	-0.00012178	159.5	-0.0001623	159.5	-0.0002019	159.5	-0.00021998	159.5	-0.0002325	159.5	-0.0002442	159.5	-0.00023777	159.5	-0.000924	159.5	-0.00151						7.04448	1435.35
																									159.6	-0.00012122	159.6	-0.000161	159.6	-0.0002018	159.6	-0.00022005	159.6	-0.0002324	159.6	-0.0002448	159.6	-0.00023767	159.6	-0.000923	159.6	-0.00151						7.04479	1424.85
																									159.7	-0.00012427	159.7	-0.0001632	159.7	-0.0002016	159.7	-0.00022003	159.7	-0.0002324	159.7	-0.0002446	159.7	-0.00023763	159.7	-0.000926	159.7	-0.00151						7.04509	1423.45
																									159.8	-0.00012323	159.8	-0.0001606	159.8	-0.000202	159.8	-0.00022005	159.8	-0.0002323	159.8	-0.0002448	159.8	-0.00023777	159.8	-0.000926	159.8	-0.00151						7.04539	1406.3
																									159.9	-0.000123	159.9	-0.0001588	159.9	-0.0002024	159.9	-0.00022	159.9	-0.0002325	159.9	-0.0002445	159.9	-0.00023782	159.9	-0.000924	159.9	-0.00151						7.04569	1433.95
																									160	-0.0001232	160	-0.0001562	160	-0.0002053	160	-0.00022001	160	-0.0002324	160	-0.0002447	160	-0.00023783	160	-0.000924	160	-0.00151						7.046	1452.5
																									160.1	-0.00012543	160.1	-0.0001518	160.1	-0.0002064	160.1	-0.00022003	160.1	-0.0002324	160.1	-0.0002441	160.1	-0.00023817	160.1	-0.000926	160.1	-0.00151						7.0463	1451.1
																									160.2	-0.00012391	160.2	-0.0001512	160.2	-0.000207	160.2	-0.00022001	160.2	-0.0002323	160.2	-0.0002446	160.2	-0.00023803	160.2	-0.000924	160.2	-0.00151						7.0466	1414.35
																									160.3	-0.00012253	160.3	-0.0001515	160.3	-0.0002074	160.3	-0.00022006	160.3	-0.0002322	160.3	-0.000245	160.3	-0.00023809	160.3	-0.000923	160.3	-0.00151						7.04691	1359.05
																									160.4	-0.0001232	160.4	-0.0001534	160.4	-0.0002106	160.4	-0.00021998	160.4	-0.0002322	160.4	-0.0002453	160.4	-0.00023812	160.4	-0.000925	160.4	-0.00151						7.04721	1342.25
																									160.5	-0.00012348	160.5	-0.0001512	160.5	-0.0002099	160.5	-0.00021977	160.5	-0.0002322	160.5	-0.0002465	160.5	-0.00023807	160.5	-0.000925	160.5	-0.00151						7.04751	1338.75
																									160.6	-0.00012465	160.6	-0.0001522	160.6	-0.0002071	160.6	-0.00021941	160.6	-0.0002322	160.6	-0.000246	160.6	-0.00023787	160.6	-0.000923	160.6	-0.00151						7.04781	1376.55
																									160.7	-0.00012379	160.7	-0.000151	160.7	-0.0002062	160.7	-0.00021923	160.7	-0.0002324	160.7	-0.0002465	160.7	-0.00023787	160.7	-0.000924	160.7	-0.00151						7.04812	1423.1
																									160.8	-0.00012649	160.8	-0.0001518	160.8	-0.0002079	160.8	-0.00021895	160.8	-0.0002324	160.8	-0.0002475	160.8	-0.00023777	160.8	-0.000925	160.8	-0.00151						7.04842	1426.25
																									160.9	-0.0001245	160.9	-0.0001497	160.9	-0.0002049	160.9	-0.0002187	160.9	-0.0002323	160.9	-0.0002473	160.9	-0.00023753	160.9	-0.000925	160.9	-0.00151						7.04872	1458.1
																									161	-0.00012256	161	-0.0001513	161	-0.0002043	161	-0.00021862	161	-0.0002322	161	-0.0002473	161	-0.00023756	161	-0.000923	161	-0.00151						7.04902	1457.4
																									161.1	-0.00012374	161.1	-0.0001491	161.1	-0.0002059	161.1	-0.00021857	161.1	-0.0002324	161.1	-0.0002477	161.1	-0.00023756	161.1	-0.000923	161.1	-0.00151						7.04933	1413.65
																									161.2	-0.00012411	161.2	-0.000155	161.2	-0.0002036	161.2	-0.0002186	161.2	-0.0002323	161.2	-0.0002472	161.2	-0.00023751	161.2	-0.000925	161.2	-0.00151						7.04963	1428.35
																									161.3	-0.00012379	161.3	-0.0001616	161.3	-0.0002029	161.3	-0.00021875	161.3	-0.0002322	161.3	-0.0002465	161.3	-0.00023764	161.3	-0.000922	161.3	-0.00151						7.04993	1428
																									161.4	-0.0001237	161.4	-0.0001563	161.4	-0.0002034	161.4	-0.0002189	161.4	-0.0002324	161.4	-0.0002463	161.4	-0.00023771	161.4	-0.000924	161.4	-0.00151						7.05024	1402.1
																									161.5	-0.00012489	161.5	-0.0001548	161.5	-0.0002042	161.5	-0.000219	161.5	-0.0002324	161.5	-0.0002459	161.5	-0.00023775	161.5	-0.000925	161.5	-0.00151						7.05054	1371.65
																									161.6	-0.00012628	161.6	-0.0001505	161.6	-0.0002009	161.6	-0.00021919	161.6	-0.0002323	161.6	-0.0002457	161.6	-0.00023759	161.6	-0.000924	161.6	-0.00151						7.05084	1403.15
																									161.7	-0.00012486	161.7	-0.000148	161.7	-0.0002001	161.7	-0.00021927	161.7	-0.0002326	161.7	-0.0002458	161.7	-0.00023762	161.7	-0.000922	161.7	-0.00151						7.05114	1397.55
																									161.8	-0.00012377	161.8	-0.0001524	161.8	-0.0002016	161.8	-0.00021922	161.8	-0.0002327	161.8	-0.0002457	161.8	-0.00023758	161.8	-0.000922	161.8	-0.00151						7.05145	1383.9
																									161.9	-0.00012364	161.9	-0.0001553	161.9	-0.0002056	161.9	-0.00021913	161.9	-0.0002328	161.9	-0.0002456	161.9	-0.00023757	161.9	-0.000926	161.9	-0.00151						7.05175	1401.05
																									162	-0.00012309	162	-0.0001555	162	-0.0002071	162	-0.00021911	162	-0.0002329	162	-0.0002452	162	-0.00023732	162	-0.000925	162	-0.00151						7.05205	1396.15
																									162.1	-0.00012517	162.1	-0.0001541	162.1	-0.0002048	162.1	-0.00021912	162.1	-0.000233	162.1	-0.0002459	162.1	-0.00023738	162.1	-0.000923	162.1	-0.00151						7.05235	1370.95
																									162.2	-0.00012403	162.2	-0.0001611	162.2	-0.0002039	162.2	-0.00021909	162.2	-0.0002332	162.2	-0.0002451	162.2	-0.00023739	162.2	-0.000924	162.2	-0.00151						7.05266	1365.7
																									162.3	-0.00012375	162.3	-0.0001568	162.3	-0.0002027	162.3	-0.00021903	162.3	-0.0002336	162.3	-0.0002453	162.3	-0.0002378	162.3	-0.000925	162.3	-0.00151						7.05296	1348.2
																									162.4	-0.00012212	162.4	-0.0001582	162.4	-0.0002048	162.4	-0.00021907	162.4	-0.0002336	162.4	-0.0002448	162.4	-0.00023779	162.4	-0.000923	162.4	-0.00151						7.05326	1331.05
																									162.5	-0.0001219	162.5	-0.0001586	162.5	-0.0002056	162.5	-0.00021917	162.5	-0.0002336	162.5	-0.0002444	162.5	-0.00023773	162.5	-0.000923	162.5	-0.00151						7.05356	1361.85
																									162.6	-0.00012333	162.6	-0.0001573	162.6	-0.0002105	162.6	-0.00021931	162.6	-0.0002339	162.6	-0.000244	162.6	-0.00023777	162.6	-0.000926	162.6	-0.00151						7.05387	1381.8
																									162.7	-0.00012259	162.7	-0.0001579	162.7	-0.0002077	162.7	-0.00021948	162.7	-0.0002337	162.7	-0.0002443	162.7	-0.00023793	162.7	-0.000924	162.7	-0.00151						7.05417	1421
																									162.8	-0.00012293	162.8	-0.0001584	162.8	-0.0002054	162.8	-0.00021963	162.8	-0.0002337	162.8	-0.000244	162.8	-0.00023807	162.8	-0.000923	162.8	-0.00151						7.05447	1433.6
																									162.9	-0.00012121	162.9	-0.0001683	162.9	-0.0002056	162.9	-0.00021981	162.9	-0.0002337	162.9	-0.0002442	162.9	-0.00023811	162.9	-0.000925	162.9	-0.00151						7.05478	1384.25
																									163	-0.0001223	163	-0.0001703	163	-0.0002041	163	-0.00021989	163	-0.0002338	163	-0.0002443	163	-0.00023801	163	-0.000927	163	-0.00151						7.05508	1379.7
																									163.1	-0.00012257	163.1	-0.0001708	163.1	-0.0002051	163.1	-0.00022002	163.1	-0.0002338	163.1	-0.0002445	163.1	-0.00023787	163.1	-0.000924	163.1	-0.00151						7.05538	1378.65
																									163.2	-0.00012226	163.2	-0.0001695	163.2	-0.0002039	163.2	-0.00022009	163.2	-0.0002343	163.2	-0.0002444	163.2	-0.000238	163.2	-0.000922	163.2	-0.00151						7.05568	1327.2
																									163.3	-0.00012141	163.3	-0.0001688	163.3	-0.000203	163.3	-0.00022017	163.3	-0.000234	163.3	-0.0002445	163.3	-0.00023811	163.3	-0.000925	163.3	-0.00151						7.05599	1330.35
																									163.4	-0.00012065	163.4	-0.0001672	163.4	-0.000205	163.4	-0.00022032	163.4	-0.0002342	163.4	-0.0002445	163.4	-0.00023812	163.4	-0.000924	163.4	-0.00151						7.05629	1338.05
																									163.5	-0.0001206	163.5	-0.0001689	163.5	-0.0002078	163.5	-0.00022044	163.5	-0.0002342	163.5	-0.0002441	163.5	-0.0002382	163.5	-0.000922	163.5	-0.00151						7.05659	1344.7
																									163.6	-0.00012094	163.6	-0.0001683	163.6	-0.0002038	163.6	-0.00022056	163.6	-0.0002342	163.6	-0.0002448	163.6	-0.00023828	163.6	-0.000924	163.6	-0.00151						7.05689	1348.55
																									163.7	-0.00011954	163.7	-0.0001711	163.7	-0.000202	163.7	-0.00022067	163.7	-0.0002339	163.7	-0.0002449	163.7	-0.00023842	163.7	-0.000925	163.7	-0.00151						7.0572	1372.35
																									163.8	-0.00011903	163.8	-0.0001752	163.8	-0.0002008	163.8	-0.0002207	163.8	-0.0002342	163.8	-0.0002446	163.8	-0.0002384	163.8	-0.000924	163.8	-0.00151						7.0575	1365.35
																									163.9	-0.00011961	163.9	-0.0001725	163.9	-0.0002016	163.9	-0.00022074	163.9	-0.0002343	163.9	-0.0002441	163.9	-0.00023856	163.9	-0.000923	163.9	-0.00151						7.0578	1379.35
																									164	-0.00012042	164	-0.0001695	164	-0.0002042	164	-0.00022064	164	-0.000234	164	-0.0002438	164	-0.00023844	164	-0.000925	164	-0.00151						7.05811	1388.1
																									164.1	-0.0001208	164.1	-0.0001681	164.1	-0.0002021	164.1	-0.00022061	164.1	-0.0002341	164.1	-0.0002435	164.1	-0.00023849	164.1	-0.000924	164.1	-0.00151						7.05841	1356.95
																									164.2	-0.00012154	164.2	-0.000166	164.2	-0.0002019	164.2	-0.0002206	164.2	-0.000234	164.2	-0.0002432	164.2	-0.00023857	164.2	-0.000922	164.2	-0.00151						7.05871	1367.45
																									164.3	-0.0001217	164.3	-0.0001625	164.3	-0.0002079	164.3	-0.0002205	164.3	-0.0002338	164.3	-0.0002431	164.3	-0.00023853	164.3	-0.000924	164.3	-0.00151						7.05901	1386.7
																									164.4	-0.00012212	164.4	-0.0001601	164.4	-0.0002041	164.4	-0.00022022	164.4	-0.0002337	164.4	-0.0002435	164.4	-0.0002384	164.4	-0.000925	164.4	-0.00151						7.05932	1379.7
																									164.5	-0.00012303	164.5	-0.0001651	164.5	-0.0002032	164.5	-0.00021983	164.5	-0.0002337	164.5	-0.0002432	164.5	-0.00023836	164.5	-0.000923	164.5	-0.00151						7.05962	1369.9
																									164.6	-0.00012359	164.6	-0.0001697	164.6	-0.0002018	164.6	-0.00021957	164.6	-0.0002335	164.6	-0.000243	164.6	-0.00023829	164.6	-0.000922	164.6	-0.00151						7.05992	1365.35
																									164.7	-0.00012184	164.7	-0.0001672	164.7	-0.0002096	164.7	-0.00021946	164.7	-0.0002333	164.7	-0.0002432	164.7	-0.00023831	164.7	-0.000925	164.7	-0.00151						7.06022	1343.3
																									164.8	-0.00012216	164.8	-0.0001629	164.8	-0.0002064	164.8	-0.0002194	164.8	-0.0002334	164.8	-0.0002438	164.8	-0.00023845	164.8	-0.000924	164.8	-0.00151						7.06053	1383.9
																									164.9	-0.00012488	164.9	-0.0001603	164.9	-0.0002044	164.9	-0.00021927	164.9	-0.0002334	164.9	-0.0002446	164.9	-0.00023854	164.9	-0.000922	164.9	-0.00151						7.06083	1398.95
																									165	-0.00012391	165	-0.0001574	165	-0.0002054	165	-0.00021915	165	-0.0002332	165	-0.0002445	165	-0.00023867	165	-0.000922	165	-0.00151						7.06113	1380.05
																									165.1	-0.00012371	165.1	-0.0001577	165.1	-0.0002037	165.1	-0.00021891	165.1	-0.0002335	165.1	-0.0002448	165.1	-0.00023886	165.1	-0.000925	165.1	-0.00151						7.06143	1385.65
																									165.2	-0.00012284	165.2	-0.0001593	165.2	-0.0002038	165.2	-0.0002186	165.2	-0.0002334	165.2	-0.0002451	165.2	-0.00023881	165.2	-0.000923	165.2	-0.00151						7.06174	1376.55
																									165.3	-0.00012218	165.3	-0.0001583	165.3	-0.0002042	165.3	-0.00021824	165.3	-0.0002332	165.3	-0.0002453	165.3	-0.00023883	165.3	-0.000922	165.3	-0.00151						7.06204	1327.9
																									165.4	-0.00012238	165.4	-0.0001619	165.4	-0.0002056	165.4	-0.00021811	165.4	-0.000233	165.4	-0.0002455	165.4	-0.00023885	165.4	-0.000925	165.4	-0.00151						7.06234	1287.65
																									165.5	-0.00012183	165.5	-0.0001597	165.5	-0.0002057	165.5	-0.00021797	165.5	-0.0002334	165.5	-0.0002458	165.5	-0.00023878	165.5	-0.000925	165.5	-0.00151						7.06265	1303.75
																									165.6	-0.00012105	165.6	-0.0001531	165.6	-0.0002058	165.6	-0.00021797	165.6	-0.0002335	165.6	-0.0002453	165.6	-0.00023877	165.6	-0.000923	165.6	-0.00151						7.06295	1291.15
																									165.7	-0.00012124	165.7	-0.0001534	165.7	-0.0002065	165.7	-0.00021788	165.7	-0.0002334	165.7	-0.0002447	165.7	-0.00023874	165.7	-0.000921	165.7	-0.00151						7.06325	1313.55
																									165.8	-0.00012217	165.8	-0.0001534	165.8	-0.0002096	165.8	-0.0002179	165.8	-0.0002334	165.8	-0.0002452	165.8	-0.00023871	165.8	-0.000925	165.8	-0.00151						7.06355	1325.45
																									165.9	-0.00012465	165.9	-0.0001576	165.9	-0.000207	165.9	-0.00021791	165.9	-0.0002337	165.9	-0.0002446	165.9	-0.00023859	165.9	-0.000923	165.9	-0.00151						7.06386	1353.1
																									166	-0.00012478	166	-0.000155	166	-0.0002045	166	-0.00021798	166	-0.0002338	166	-0.0002448	166	-0.00023839	166	-0.000922	166	-0.00151						7.06416	1378.3
																									166.1	-0.00012467	166.1	-0.0001543	166.1	-0.0002029	166.1	-0.0002181	166.1	-0.0002337	166.1	-0.0002445	166.1	-0.00023806	166.1	-0.000922	166.1	-0.00151						7.06446	1344.7
																									166.2	-0.00012304	166.2	-0.0001542	166.2	-0.0002064	166.2	-0.00021835	166.2	-0.0002336	166.2	-0.0002444	166.2	-0.00023781	166.2	-0.000924	166.2	-0.00151						7.06476	1318.45
																									166.3	-0.00012408	166.3	-0.0001549	166.3	-0.000209	166.3	-0.00021845	166.3	-0.0002336	166.3	-0.0002451	166.3	-0.00023754	166.3	-0.000922	166.3	-0.00151						7.06507	1365
																									166.4	-0.00012559	166.4	-0.0001532	166.4	-0.0002059	166.4	-0.00021862	166.4	-0.0002336	166.4	-0.000245	166.4	-0.00023721	166.4	-0.000923	166.4	-0.00151						7.06537	1415.05
																									166.5	-0.00012474	166.5	-0.0001546	166.5	-0.0002034	166.5	-0.00021867	166.5	-0.0002334	166.5	-0.0002449	166.5	-0.00023703	166.5	-0.000925	166.5	-0.00151						7.06567	1421
																									166.6	-0.0001246	166.6	-0.0001618	166.6	-0.0002063	166.6	-0.00021859	166.6	-0.0002335	166.6	-0.0002446	166.6	-0.00023703	166.6	-0.000924	166.6	-0.00151						7.06598	1379.7
																									166.7	-0.00012394	166.7	-0.0001683	166.7	-0.0002031	166.7	-0.00021848	166.7	-0.0002334	166.7	-0.000245	166.7	-0.00023706	166.7	-0.000922	166.7	-0.00151						7.06628	1296.75
																									166.8	-0.00012427	166.8	-0.0001673	166.8	-0.0002012	166.8	-0.00021843	166.8	-0.0002333	166.8	-0.0002448	166.8	-0.00023716	166.8	-0.000922	166.8	-0.00151						7.06658	1298.5
																									166.9	-0.000123	166.9	-0.0001648	166.9	-0.0001991	166.9	-0.00021838	166.9	-0.000233	166.9	-0.0002448	166.9	-0.00023704	166.9	-0.000924	166.9	-0.00151						7.06688	1330.35
																									167	-0.00012233	167	-0.0001688	167	-0.0002005	167	-0.00021839	167	-0.0002331	167	-0.0002445	167	-0.00023709	167	-0.000922	167	-0.00151						7.06719	1333.5
																									167.1	-0.00012162	167.1	-0.0001611	167.1	-0.0001995	167.1	-0.00021841	167.1	-0.0002329	167.1	-0.0002446	167.1	-0.00023727	167.1	-0.000922	167.1	-0.00151						7.06749	1317.05
																									167.2	-0.00012252	167.2	-0.000159	167.2	-0.0002033	167.2	-0.0002184	167.2	-0.0002328	167.2	-0.0002447	167.2	-0.00023734	167.2	-0.000924	167.2	-0.00151						7.06779	1333.5
																									167.3	-0.00012147	167.3	-0.0001615	167.3	-0.0002029	167.3	-0.00021839	167.3	-0.0002328	167.3	-0.0002448	167.3	-0.00023747	167.3	-0.000924	167.3	-0.00151						7.06809	1302
																									167.4	-0.00012241	167.4	-0.0001624	167.4	-0.0002012	167.4	-0.00021841	167.4	-0.0002329	167.4	-0.0002445	167.4	-0.00023758	167.4	-0.000922	167.4	-0.00151						7.0684	1275.05
																									167.5	-0.00012138	167.5	-0.0001604	167.5	-0.0002022	167.5	-0.00021853	167.5	-0.0002327	167.5	-0.0002444	167.5	-0.00023764	167.5	-0.000923	167.5	-0.00151						7.0687	1262.45
																									167.6	-0.00012182	167.6	-0.0001588	167.6	-0.0002023	167.6	-0.00021844	167.6	-0.0002327	167.6	-0.0002442	167.6	-0.00023769	167.6	-0.000925	167.6	-0.00151						7.069	1270.15
																									167.7	-0.00012305	167.7	-0.0001573	167.7	-0.0002035	167.7	-0.0002185	167.7	-0.0002328	167.7	-0.0002441	167.7	-0.00023794	167.7	-0.000923	167.7	-0.00151						7.0693	1272.95
																									167.8	-0.00012381	167.8	-0.0001557	167.8	-0.0002029	167.8	-0.00021857	167.8	-0.0002325	167.8	-0.0002439	167.8	-0.00023793	167.8	-0.000921	167.8	-0.00151						7.06961	1263.5
																									167.9	-0.0001262	167.9	-0.0001552	167.9	-0.0002004	167.9	-0.00021844	167.9	-0.0002326	167.9	-0.0002442	167.9	-0.00023816	167.9	-0.000924	167.9	-0.00151						7.06991	1252.3
																									168	-0.00012417	168	-0.0001649	168	-0.0001984	168	-0.00021836	168	-0.0002327	168	-0.0002447	168	-0.00023821	168	-0.000924	168	-0.00151						7.07021	1257.9
																									168.1	-0.00012375	168.1	-0.0001605	168.1	-0.0002006	168.1	-0.00021854	168.1	-0.0002323	168.1	-0.0002449	168.1	-0.00023825	168.1	-0.000922	168.1	-0.00151						7.07052	1261.4
																									168.2	-0.00012409	168.2	-0.0001576	168.2	-0.0001994	168.2	-0.00021873	168.2	-0.0002323	168.2	-0.0002453	168.2	-0.00023839	168.2	-0.000922	168.2	-0.00151						7.07082	1268.75
																									168.3	-0.00012445	168.3	-0.0001555	168.3	-0.0001978	168.3	-0.00021873	168.3	-0.0002324	168.3	-0.0002468	168.3	-0.00023822	168.3	-0.000924	168.3	-0.00151						7.07112	1282.4
																									168.4	-0.00012417	168.4	-0.0001533	168.4	-0.000198	168.4	-0.00021867	168.4	-0.0002323	168.4	-0.0002466	168.4	-0.00023798	168.4	-0.000924	168.4	-0.00151						7.07142	1256.15
																									168.5	-0.00012316	168.5	-0.0001512	168.5	-0.000199	168.5	-0.00021799	168.5	-0.0002322	168.5	-0.0002468	168.5	-0.00023792	168.5	-0.000923	168.5	-0.00151						7.07173	1283.45
																									168.6	-0.00012315	168.6	-0.0001501	168.6	-0.0002006	168.6	-0.00021725	168.6	-0.0002323	168.6	-0.0002464	168.6	-0.00023791	168.6	-0.000923	168.6	-0.00151						7.07203	1330.7
																									168.7	-0.00012211	168.7	-0.0001569	168.7	-0.000202	168.7	-0.0002168	168.7	-0.0002325	168.7	-0.0002462	168.7	-0.00023793	168.7	-0.000923	168.7	-0.00151						7.07233	1336.3
																									168.8	-0.00012213	168.8	-0.000163	168.8	-0.0002031	168.8	-0.00021672	168.8	-0.0002325	168.8	-0.0002462	168.8	-0.00023807	168.8	-0.000921	168.8	-0.00151						7.07263	1323.7
																									168.9	-0.00012119	168.9	-0.0001628	168.9	-0.0002047	168.9	-0.0002167	168.9	-0.0002326	168.9	-0.0002462	168.9	-0.00023786	168.9	-0.000922	168.9	-0.00151						7.07294	1330.7
																									169	-0.00012016	169	-0.0001611	169	-0.0002038	169	-0.00021677	169	-0.0002328	169	-0.0002463	169	-0.00023796	169	-0.000923	169	-0.00151						7.07324	1358.7
																									169.1	-0.00012193	169.1	-0.0001638	169.1	-0.000207	169.1	-0.0002167	169.1	-0.0002327	169.1	-0.0002466	169.1	-0.00023769	169.1	-0.000922	169.1	-0.00151						7.07354	1356.25
																									169.2	-0.00012159	169.2	-0.0001567	169.2	-0.0002058	169.2	-0.00021634	169.2	-0.0002326	169.2	-0.0002462	169.2	-0.00023756	169.2	-0.000921	169.2	-0.00151						7.07384	1339.8
																									169.3	-0.00012328	169.3	-0.0001538	169.3	-0.0002034	169.3	-0.00021611	169.3	-0.000233	169.3	-0.000246	169.3	-0.00023758	169.3	-0.000922	169.3	-0.00151						7.07415	1319.5
																									169.4	-0.00012255	169.4	-0.0001521	169.4	-0.000202	169.4	-0.00021571	169.4	-0.0002331	169.4	-0.0002464	169.4	-0.0002376	169.4	-0.000924	169.4	-0.00151						7.07445	1326.85
																									169.5	-0.00012317	169.5	-0.0001498	169.5	-0.000202	169.5	-0.00021555	169.5	-0.0002331	169.5	-0.0002467	169.5	-0.00023774	169.5	-0.000921	169.5	-0.00151						7.07475	1310.4
																									169.6	-0.00012321	169.6	-0.0001463	169.6	-0.0002016	169.6	-0.00021541	169.6	-0.0002332	169.6	-0.0002469	169.6	-0.00023777	169.6	-0.000921	169.6	-0.00151						7.07506	1273.3
																									169.7	-0.0001218	169.7	-0.0001462	169.7	-0.0002022	169.7	-0.00021539	169.7	-0.0002333	169.7	-0.0002469	169.7	-0.00023783	169.7	-0.000922	169.7	-0.00151						7.07536	1290.45
																									169.8	-0.00012242	169.8	-0.0001475	169.8	-0.0002021	169.8	-0.00021535	169.8	-0.0002333	169.8	-0.0002469	169.8	-0.00023782	169.8	-0.000923	169.8	-0.00151						7.07566	1286.95
																									169.9	-0.00012264	169.9	-0.000151	169.9	-0.0002019	169.9	-0.00021538	169.9	-0.0002334	169.9	-0.0002472	169.9	-0.00023777	169.9	-0.000922	169.9	-0.00151						7.07596	1285.55
																									170	-0.00012416	170	-0.0001511	170	-0.0002058	170	-0.00021551	170	-0.0002333	170	-0.0002474	170	-0.00023774	170	-0.000922	170	-0.00151						7.07627	1268.4
																									170.1	-0.0001236	170.1	-0.0001521	170.1	-0.0002031	170.1	-0.00021566	170.1	-0.0002334	170.1	-0.000247	170.1	-0.00023756	170.1	-0.000922	170.1	-0.00151						7.07657	1240.05
																									170.2	-0.00012437	170.2	-0.0001524	170.2	-0.0002025	170.2	-0.00021587	170.2	-0.0002335	170.2	-0.0002464	170.2	-0.0002372	170.2	-0.000922	170.2	-0.00151						7.07687	1286.6
																									170.3	-0.00012421	170.3	-0.0001493	170.3	-0.0002024	170.3	-0.00021607	170.3	-0.0002338	170.3	-0.0002463	170.3	-0.00023705	170.3	-0.000922	170.3	-0.00151						7.07717	1318.45
																									170.4	-0.00012393	170.4	-0.0001481	170.4	-0.0002035	170.4	-0.00021639	170.4	-0.0002334	170.4	-0.0002457	170.4	-0.00023699	170.4	-0.000922	170.4	-0.00151						7.07748	1306.55
																									170.5	-0.00012306	170.5	-0.0001507	170.5	-0.0002036	170.5	-0.00021669	170.5	-0.0002336	170.5	-0.0002456	170.5	-0.00023691	170.5	-0.000921	170.5	-0.00151						7.07778	1339.45
																									170.6	-0.00012276	170.6	-0.0001525	170.6	-0.0002023	170.6	-0.00021705	170.6	-0.0002337	170.6	-0.0002457	170.6	-0.00023681	170.6	-0.000923	170.6	-0.00151						7.07808	1279.95
																									170.7	-0.00012456	170.7	-0.0001585	170.7	-0.0002024	170.7	-0.00021726	170.7	-0.0002334	170.7	-0.0002454	170.7	-0.0002368	170.7	-0.000923	170.7	-0.00151						7.07839	1227.8
																									170.8	-0.00012764	170.8	-0.0001558	170.8	-0.0002031	170.8	-0.00021759	170.8	-0.0002334	170.8	-0.000245	170.8	-0.00023678	170.8	-0.000923	170.8	-0.00151						7.07869	1244.95
																									170.9	-0.00012601	170.9	-0.0001562	170.9	-0.0002032	170.9	-0.00021786	170.9	-0.0002331	170.9	-0.000245	170.9	-0.00023675	170.9	-0.000922	170.9	-0.00151						7.07899	1227.45
																									171	-0.00012546	171	-0.0001554	171	-0.0002073	171	-0.00021797	171	-0.0002332	171	-0.0002448	171	-0.00023673	171	-0.000921	171	-0.00151						7.07929	1230.25
																									171.1	-0.000123	171.1	-0.0001541	171.1	-0.0002061	171.1	-0.00021819	171.1	-0.000233	171.1	-0.0002447	171.1	-0.00023628	171.1	-0.000923	171.1	-0.00151						7.0796	1234.8
																									171.2	-0.00012233	171.2	-0.000161	171.2	-0.0002042	171.2	-0.00021833	171.2	-0.0002329	171.2	-0.0002453	171.2	-0.00023651	171.2	-0.000922	171.2	-0.00151						7.0799	1271.2
																									171.3	-0.00012389	171.3	-0.0001573	171.3	-0.0002018	171.3	-0.00021841	171.3	-0.0002329	171.3	-0.0002446	171.3	-0.0002365	171.3	-0.000921	171.3	-0.00151						7.0802	1344.7
																									171.4	-0.00012401	171.4	-0.0001558	171.4	-0.0002011	171.4	-0.00021843	171.4	-0.0002328	171.4	-0.0002451	171.4	-0.00023683	171.4	-0.00092	171.4	-0.00151						7.0805	1308.65
																									171.5	-0.00012439	171.5	-0.0001539	171.5	-0.0002016	171.5	-0.00021849	171.5	-0.0002326	171.5	-0.0002456	171.5	-0.00023683	171.5	-0.000923	171.5	-0.00151						7.08081	1285.9
																									171.6	-0.00012344	171.6	-0.0001525	171.6	-0.0002003	171.6	-0.00021839	171.6	-0.0002324	171.6	-0.0002448	171.6	-0.00023703	171.6	-0.000922	171.6	-0.00151						7.08111	1317.05
																									171.7	-0.00012318	171.7	-0.0001509	171.7	-0.0001986	171.7	-0.00021839	171.7	-0.0002323	171.7	-0.0002448	171.7	-0.00023708	171.7	-0.00092	171.7	-0.00151						7.08141	1299.2
																									171.8	-0.00012261	171.8	-0.0001557	171.8	-0.000198	171.8	-0.00021842	171.8	-0.0002324	171.8	-0.0002444	171.8	-0.00023702	171.8	-0.000922	171.8	-0.00151						7.08171	1309.7
																									171.9	-0.00012413	171.9	-0.00015	171.9	-0.0001982	171.9	-0.00021852	171.9	-0.0002323	171.9	-0.0002447	171.9	-0.00023697	171.9	-0.000921	171.9	-0.00151						7.08202	1293.25
																									172	-0.00012381	172	-0.0001484	172	-0.0001999	172	-0.00021862	172	-0.0002321	172	-0.0002444	172	-0.00023703	172	-0.000921	172	-0.00151						7.08232	1307.95
																									172.1	-0.0001237	172.1	-0.0001489	172.1	-0.0002012	172.1	-0.00021872	172.1	-0.0002322	172.1	-0.0002441	172.1	-0.000237	172.1	-0.00092	172.1	-0.00151						7.08262	1318.45
																									172.2	-0.00012302	172.2	-0.0001493	172.2	-0.0002032	172.2	-0.00021873	172.2	-0.0002321	172.2	-0.0002442	172.2	-0.00023653	172.2	-0.000923	172.2	-0.00151						7.08293	1276.8
																									172.3	-0.00012382	172.3	-0.0001467	172.3	-0.0002003	172.3	-0.00021861	172.3	-0.0002321	172.3	-0.0002433	172.3	-0.00023654	172.3	-0.000921	172.3	-0.00151						7.08323	1289.05
																									172.4	-0.00012495	172.4	-0.0001451	172.4	-0.0002	172.4	-0.00021857	172.4	-0.0002322	172.4	-0.0002446	172.4	-0.00023632	172.4	-0.00092	172.4	-0.00151						7.08353	1295.7
																									172.5	-0.00012541	172.5	-0.0001433	172.5	-0.0001993	172.5	-0.00021848	172.5	-0.000232	172.5	-0.0002443	172.5	-0.00023631	172.5	-0.000922	172.5	-0.00151						7.08383	1290.8
																									172.6	-0.00012423	172.6	-0.0001513	172.6	-0.0002013	172.6	-0.00021852	172.6	-0.0002322	172.6	-0.0002449	172.6	-0.00023637	172.6	-0.000922	172.6	-0.00151						7.08414	1322.3
																									172.7	-0.00012428	172.7	-0.0001491	172.7	-0.000201	172.7	-0.00021842	172.7	-0.0002321	172.7	-0.0002444	172.7	-0.00023643	172.7	-0.000919	172.7	-0.00151						7.08444	1312.85
																									172.8	-0.00012391	172.8	-0.0001488	172.8	-0.000202	172.8	-0.00021821	172.8	-0.0002322	172.8	-0.0002443	172.8	-0.00023653	172.8	-0.000919	172.8	-0.00151						7.08474	1303.05
																									172.9	-0.00012376	172.9	-0.0001492	172.9	-0.0001998	172.9	-0.00021784	172.9	-0.0002323	172.9	-0.0002443	172.9	-0.00023676	172.9	-0.000924	172.9	-0.00151						7.08504	1326.15
																									173	-0.00012234	173	-0.0001476	173	-0.000199	173	-0.00021728	173	-0.0002321	173	-0.0002444	173	-0.00023661	173	-0.000922	173	-0.00151						7.08535	1293.25
																									173.1	-0.00012221	173.1	-0.000145	173.1	-0.0001978	173.1	-0.00021696	173.1	-0.000232	173.1	-0.0002442	173.1	-0.00023662	173.1	-0.00092	173.1	-0.00151						7.08565	1308.3
																									173.2	-0.00012226	173.2	-0.0001504	173.2	-0.000197	173.2	-0.0002167	173.2	-0.000232	173.2	-0.0002441	173.2	-0.00023654	173.2	-0.000921	173.2	-0.00151						7.08595	1325.45
																									173.3	-0.00012372	173.3	-0.0001558	173.3	-0.0001981	173.3	-0.00021649	173.3	-0.0002319	173.3	-0.0002439	173.3	-0.00023654	173.3	-0.000922	173.3	-0.00151						7.08626	1353.1
																									173.4	-0.00012402	173.4	-0.0001553	173.4	-0.0001976	173.4	-0.00021615	173.4	-0.000232	173.4	-0.0002436	173.4	-0.00023649	173.4	-0.00092	173.4	-0.00151						7.08656	1335.6
																									173.5	-0.00012491	173.5	-0.0001577	173.5	-0.0001999	173.5	-0.00021595	173.5	-0.0002316	173.5	-0.0002437	173.5	-0.00023653	173.5	-0.00092	173.5	-0.00151						7.08686	1336.65
																									173.6	-0.00012578	173.6	-0.0001605	173.6	-0.0002034	173.6	-0.00021574	173.6	-0.0002316	173.6	-0.0002435	173.6	-0.00023675	173.6	-0.000922	173.6	-0.00151						7.08716	1345.05
																									173.7	-0.00012997	173.7	-0.00016	173.7	-0.0002026	173.7	-0.00021547	173.7	-0.0002318	173.7	-0.0002435	173.7	-0.00023692	173.7	-0.000921	173.7	-0.00151						7.08747	1350.3
																									173.8	-0.0001279	173.8	-0.0001558	173.8	-0.0002017	173.8	-0.00021538	173.8	-0.0002317	173.8	-0.0002435	173.8	-0.00023723	173.8	-0.000919	173.8	-0.00151						7.08777	1337.7
																									173.9	-0.00012668	173.9	-0.0001534	173.9	-0.0002022	173.9	-0.00021529	173.9	-0.0002316	173.9	-0.0002436	173.9	-0.00023735	173.9	-0.000921	173.9	-0.00151						7.08807	1331.4
																									174	-0.00012464	174	-0.0001535	174	-0.0002049	174	-0.00021511	174	-0.0002318	174	-0.0002438	174	-0.0002375	174	-0.000922	174	-0.00151						7.08837	1304.45
																									174.1	-0.00012424	174.1	-0.0001556	174.1	-0.0002019	174.1	-0.00021508	174.1	-0.0002315	174.1	-0.0002442	174.1	-0.00023754	174.1	-0.00092	174.1	-0.00151						7.08868	1329.65
																									174.2	-0.00012599	174.2	-0.000155	174.2	-0.0002011	174.2	-0.0002151	174.2	-0.0002316	174.2	-0.0002439	174.2	-0.00023771	174.2	-0.000921	174.2	-0.00151						7.08898	1312.85
																									174.3	-0.00012606	174.3	-0.0001613	174.3	-0.0002048	174.3	-0.00021512	174.3	-0.0002318	174.3	-0.0002438	174.3	-0.000238	174.3	-0.000923	174.3	-0.00151						7.08928	1348.9
																									174.4	-0.0001251	174.4	-0.0001624	174.4	-0.0002053	174.4	-0.00021519	174.4	-0.0002316	174.4	-0.000244	174.4	-0.00023795	174.4	-0.000919	174.4	-0.00151						7.08958	1338.05
																									174.5	-0.00012443	174.5	-0.0001601	174.5	-0.0002064	174.5	-0.0002153	174.5	-0.0002317	174.5	-0.0002439	174.5	-0.00023806	174.5	-0.000921	174.5	-0.00151						7.08989	1312.5
																									174.6	-0.00012486	174.6	-0.000157	174.6	-0.0002055	174.6	-0.00021558	174.6	-0.0002318	174.6	-0.0002438	174.6	-0.00023824	174.6	-0.000921	174.6	-0.00151						7.09019	1314.25
																									174.7	-0.00012334	174.7	-0.0001544	174.7	-0.0002043	174.7	-0.00021598	174.7	-0.0002318	174.7	-0.0002435	174.7	-0.00023816	174.7	-0.000922	174.7	-0.00151						7.09049	1299.2
																									174.8	-0.00012313	174.8	-0.00015	174.8	-0.0002048	174.8	-0.00021651	174.8	-0.0002317	174.8	-0.0002434	174.8	-0.00023829	174.8	-0.000919	174.8	-0.00151						7.0908	1309.35
																									174.9	-0.00012267	174.9	-0.0001474	174.9	-0.0002044	174.9	-0.00021685	174.9	-0.0002314	174.9	-0.0002433	174.9	-0.0002382	174.9	-0.000921	174.9	-0.00151						7.0911	1334.55
																									175	-0.0001214	175	-0.0001565	175	-0.0002066	175	-0.00021703	175	-0.0002316	175	-0.0002432	175	-0.00023813	175	-0.000923	175	-0.00151						7.0914	1346.1
																									175.1	-0.00012245	175.1	-0.0001575	175.1	-0.0002038	175.1	-0.00021714	175.1	-0.0002315	175.1	-0.0002433	175.1	-0.00023808	175.1	-0.000921	175.1	-0.00151						7.0917	1355.9
																									175.2	-0.00012353	175.2	-0.0001557	175.2	-0.0002023	175.2	-0.00021713	175.2	-0.0002315	175.2	-0.0002431	175.2	-0.0002381	175.2	-0.000919	175.2	-0.00151						7.09201	1336.3
																									175.3	-0.00012352	175.3	-0.000154	175.3	-0.0002013	175.3	-0.00021699	175.3	-0.0002312	175.3	-0.0002431	175.3	-0.000238	175.3	-0.00092	175.3	-0.00151						7.09231	1323.7
																									175.4	-0.00012187	175.4	-0.0001503	175.4	-0.0002007	175.4	-0.00021668	175.4	-0.0002313	175.4	-0.0002434	175.4	-0.0002379	175.4	-0.000922	175.4	-0.00151						7.09261	1332.1
																									175.5	-0.00012167	175.5	-0.0001495	175.5	-0.0002007	175.5	-0.00021652	175.5	-0.0002313	175.5	-0.0002435	175.5	-0.00023785	175.5	-0.00092	175.5	-0.00151						7.09291	1340.85
																									175.6	-0.00012597	175.6	-0.0001487	175.6	-0.0002007	175.6	-0.00021627	175.6	-0.0002312	175.6	-0.0002433	175.6	-0.00023783	175.6	-0.000919	175.6	-0.00151						7.09322	1335.95
																									175.7	-0.00012524	175.7	-0.0001481	175.7	-0.0002011	175.7	-0.00021614	175.7	-0.0002313	175.7	-0.0002433	175.7	-0.00023783	175.7	-0.000921	175.7	-0.00151						7.09352	1330
																									175.8	-0.00012515	175.8	-0.000152	175.8	-0.0002035	175.8	-0.00021597	175.8	-0.0002316	175.8	-0.0002432	175.8	-0.0002379	175.8	-0.000921	175.8	-0.00151						7.09382	1311.1
																									175.9	-0.00012334	175.9	-0.0001518	175.9	-0.0002047	175.9	-0.00021591	175.9	-0.0002312	175.9	-0.0002432	175.9	-0.00023793	175.9	-0.000919	175.9	-0.00151						7.09413	1295.7
																									176	-0.00012347	176	-0.0001506	176	-0.0002056	176	-0.00021592	176	-0.000231	176	-0.0002432	176	-0.00023803	176	-0.00092	176	-0.00151						7.09443	1295.35
																									176.1	-0.00012328	176.1	-0.0001512	176.1	-0.0002022	176.1	-0.00021584	176.1	-0.0002309	176.1	-0.0002434	176.1	-0.0002381	176.1	-0.000921	176.1	-0.00151						7.09473	1282.05
																									176.2	-0.00012492	176.2	-0.0001507	176.2	-0.0002006	176.2	-0.00021584	176.2	-0.000231	176.2	-0.0002432	176.2	-0.00023815	176.2	-0.000921	176.2	-0.00151						7.09503	1269.8
																									176.3	-0.00012423	176.3	-0.0001492	176.3	-0.000201	176.3	-0.00021592	176.3	-0.0002308	176.3	-0.0002431	176.3	-0.00023791	176.3	-0.000919	176.3	-0.00151						7.09534	1313.55
																									176.4	-0.00012584	176.4	-0.0001582	176.4	-0.0002023	176.4	-0.00021592	176.4	-0.0002312	176.4	-0.0002434	176.4	-0.00023812	176.4	-0.000921	176.4	-0.00151						7.09564	1355.9
																									176.5	-0.00012469	176.5	-0.0001613	176.5	-0.0002025	176.5	-0.000216	176.5	-0.0002311	176.5	-0.0002432	176.5	-0.00023793	176.5	-0.00092	176.5	-0.00151						7.09594	1350.65
																									176.6	-0.00012489	176.6	-0.0001625	176.6	-0.0002025	176.6	-0.0002161	176.6	-0.0002312	176.6	-0.0002434	176.6	-0.00023816	176.6	-0.00092	176.6	-0.00151						7.09624	1385.65
																									176.7	-0.00012454	176.7	-0.0001618	176.7	-0.0002026	176.7	-0.00021633	176.7	-0.0002313	176.7	-0.0002434	176.7	-0.00023824	176.7	-0.000921	176.7	-0.00151						7.09655	1418.2
																									176.8	-0.00012311	176.8	-0.0001601	176.8	-0.0002052	176.8	-0.00021658	176.8	-0.0002311	176.8	-0.0002436	176.8	-0.00023804	176.8	-0.000921	176.8	-0.00151						7.09685	1351.35
																									176.9	-0.0001234	176.9	-0.000162	176.9	-0.0002096	176.9	-0.00021667	176.9	-0.0002313	176.9	-0.0002435	176.9	-0.00023829	176.9	-0.00092	176.9	-0.00151						7.09715	1330.7
																									177	-0.00012357	177	-0.0001638	177	-0.0002063	177	-0.0002169	177	-0.0002312	177	-0.0002437	177	-0.00023811	177	-0.000919	177	-0.00151						7.09745	1347.15
																									177.1	-0.00012263	177.1	-0.000162	177.1	-0.000205	177.1	-0.000217	177.1	-0.0002314	177.1	-0.0002442	177.1	-0.0002384	177.1	-0.000921	177.1	-0.00151						7.09776	1323.35
																									177.2	-0.00012381	177.2	-0.0001573	177.2	-0.0002029	177.2	-0.00021713	177.2	-0.0002314	177.2	-0.0002446	177.2	-0.00023829	177.2	-0.000921	177.2	-0.00151						7.09806	1311.1
																									177.3	-0.00012311	177.3	-0.0001545	177.3	-0.0002017	177.3	-0.00021731	177.3	-0.0002317	177.3	-0.0002448	177.3	-0.0002384	177.3	-0.00092	177.3	-0.00151						7.09836	1318.1
																									177.4	-0.00012224	177.4	-0.0001511	177.4	-0.0002031	177.4	-0.00021752	177.4	-0.0002314	177.4	-0.0002443	177.4	-0.00023815	177.4	-0.000918	177.4	-0.00151						7.09867	1320.2
																									177.5	-0.00012162	177.5	-0.0001487	177.5	-0.0002073	177.5	-0.00021783	177.5	-0.0002317	177.5	-0.0002445	177.5	-0.00023793	177.5	-0.000921	177.5	-0.00151						7.09897	1366.75
																									177.6	-0.0001214	177.6	-0.0001491	177.6	-0.0002037	177.6	-0.00021802	177.6	-0.0002318	177.6	-0.0002444	177.6	-0.0002381	177.6	-0.00092	177.6	-0.00151						7.09927	1395.8
																									177.7	-0.00012198	177.7	-0.0001497	177.7	-0.0002025	177.7	-0.00021841	177.7	-0.0002319	177.7	-0.0002449	177.7	-0.00023807	177.7	-0.000919	177.7	-0.00151						7.09957	1354.15
																									177.8	-0.00012492	177.8	-0.0001589	177.8	-0.0002026	177.8	-0.00021878	177.8	-0.0002321	177.8	-0.0002446	177.8	-0.00023828	177.8	-0.000919	177.8	-0.00151						7.09988	1364.65
																									177.9	-0.0001253	177.9	-0.0001581	177.9	-0.0002032	177.9	-0.00021915	177.9	-0.0002322	177.9	-0.0002445	177.9	-0.00023837	177.9	-0.000921	177.9	-0.00151						7.10018	1400.35
																									178	-0.00012487	178	-0.0001559	178	-0.0002032	178	-0.00021929	178	-0.0002322	178	-0.0002443	178	-0.00023849	178	-0.000919	178	-0.00151						7.10048	1407.35
																									178.1	-0.0001248	178.1	-0.000155	178.1	-0.000206	178.1	-0.00021912	178.1	-0.0002322	178.1	-0.0002438	178.1	-0.00023869	178.1	-0.000919	178.1	-0.00151						7.10078	1389.5
																									178.2	-0.00012546	178.2	-0.0001573	178.2	-0.0002049	178.2	-0.000219	178.2	-0.0002323	178.2	-0.0002436	178.2	-0.00023881	178.2	-0.000921	178.2	-0.00151						7.10109	1374.45
																									178.3	-0.00012531	178.3	-0.0001574	178.3	-0.0002031	178.3	-0.00021862	178.3	-0.0002324	178.3	-0.0002435	178.3	-0.00023885	178.3	-0.000919	178.3	-0.00151						7.10139	1369.55
																									178.4	-0.00012431	178.4	-0.0001548	178.4	-0.0002013	178.4	-0.00021824	178.4	-0.0002323	178.4	-0.0002436	178.4	-0.00023871	178.4	-0.000918	178.4	-0.00151						7.10169	1376.9
																									178.5	-0.00012378	178.5	-0.0001595	178.5	-0.0002024	178.5	-0.0002183	178.5	-0.000232	178.5	-0.0002432	178.5	-0.00023858	178.5	-0.000919	178.5	-0.00151						7.10199	1367.8
																									178.6	-0.00012491	178.6	-0.0001615	178.6	-0.0002018	178.6	-0.0002185	178.6	-0.0002321	178.6	-0.000243	178.6	-0.00023846	178.6	-0.000921	178.6	-0.00151						7.1023	1384.95
																									178.7	-0.00012554	178.7	-0.0001583	178.7	-0.0002021	178.7	-0.00021883	178.7	-0.0002321	178.7	-0.0002428	178.7	-0.00023846	178.7	-0.000918	178.7	-0.00151						7.1026	1317.05
																									178.8	-0.00012636	178.8	-0.0001605	178.8	-0.0002045	178.8	-0.00021895	178.8	-0.000232	178.8	-0.0002428	178.8	-0.00023853	178.8	-0.000918	178.8	-0.00151						7.1029	1271.55
																									178.9	-0.00012571	178.9	-0.0001591	178.9	-0.0002019	178.9	-0.00021906	178.9	-0.0002321	178.9	-0.0002424	178.9	-0.00023868	178.9	-0.000921	178.9	-0.00151						7.10321	1277.15
																									179	-0.00012457	179	-0.000155	179	-0.0002003	179	-0.00021897	179	-0.0002322	179	-0.0002419	179	-0.00023849	179	-0.000919	179	-0.00151						7.10351	1288
																									179.1	-0.00012563	179.1	-0.0001507	179.1	-0.0002013	179.1	-0.00021886	179.1	-0.0002321	179.1	-0.0002423	179.1	-0.00023863	179.1	-0.000918	179.1	-0.00151						7.10381	1316
																									179.2	-0.00012389	179.2	-0.0001495	179.2	-0.0002025	179.2	-0.00021874	179.2	-0.0002325	179.2	-0.0002416	179.2	-0.00023859	179.2	-0.000918	179.2	-0.00151						7.10411	1316.35
																									179.3	-0.00012441	179.3	-0.0001502	179.3	-0.0002061	179.3	-0.00021857	179.3	-0.0002321	179.3	-0.0002422	179.3	-0.00023871	179.3	-0.000922	179.3	-0.00151						7.10442	1310.75
																									179.4	-0.00012687	179.4	-0.0001518	179.4	-0.0002023	179.4	-0.00021845	179.4	-0.0002322	179.4	-0.0002418	179.4	-0.00023893	179.4	-0.000919	179.4	-0.00151						7.10472	1354.15
																									179.5	-0.00012738	179.5	-0.0001531	179.5	-0.0002009	179.5	-0.00021824	179.5	-0.0002325	179.5	-0.0002415	179.5	-0.00023881	179.5	-0.000918	179.5	-0.00151						7.10502	1376.9
																									179.6	-0.00012725	179.6	-0.0001555	179.6	-0.0002053	179.6	-0.00021813	179.6	-0.0002327	179.6	-0.0002415	179.6	-0.00023891	179.6	-0.00092	179.6	-0.00151						7.10532	1403.15
																									179.7	-0.00012632	179.7	-0.0001594	179.7	-0.0002044	179.7	-0.00021815	179.7	-0.0002323	179.7	-0.0002412	179.7	-0.00023888	179.7	-0.00092	179.7	-0.00151						7.10563	1391.25
																									179.8	-0.00012661	179.8	-0.0001583	179.8	-0.000204	179.8	-0.00021821	179.8	-0.0002325	179.8	-0.0002414	179.8	-0.00023903	179.8	-0.000918	179.8	-0.00151						7.10593	1406.3
																									179.9	-0.00012464	179.9	-0.0001587	179.9	-0.0002087	179.9	-0.00021833	179.9	-0.0002324	179.9	-0.0002417	179.9	-0.00023893	179.9	-0.000918	179.9	-0.00151						7.10623	1377.25
																									180	-0.00012378	180	-0.0001597	180	-0.0002085	180	-0.00021845	180	-0.0002324	180	-0.000242	180	-0.00023918	180	-0.00092	180	-0.00151						7.10654	1309.35
																									180.1	-0.00012281	180.1	-0.0001617	180.1	-0.0002061	180.1	-0.00021855	180.1	-0.0002324	180.1	-0.0002419	180.1	-0.00023911	180.1	-0.000919	180.1	-0.00151						7.10684	1338.75
																									180.2	-0.00012273	180.2	-0.0001579	180.2	-0.0002042	180.2	-0.00021859	180.2	-0.0002325	180.2	-0.0002418	180.2	-0.00023923	180.2	-0.000919	180.2	-0.00151						7.10714	1337
																									180.3	-0.00012269	180.3	-0.0001589	180.3	-0.0002053	180.3	-0.00021856	180.3	-0.0002327	180.3	-0.0002419	180.3	-0.00023921	180.3	-0.000919	180.3	-0.00151						7.10744	1298.85
																									180.4	-0.00012244	180.4	-0.0001678	180.4	-0.0002054	180.4	-0.00021849	180.4	-0.0002324	180.4	-0.0002415	180.4	-0.00023926	180.4	-0.000919	180.4	-0.00151						7.10775	1288.35
																									180.5	-0.00012179	180.5	-0.0001623	180.5	-0.000207	180.5	-0.00021857	180.5	-0.0002328	180.5	-0.0002418	180.5	-0.00023905	180.5	-0.000918	180.5	-0.00151						7.10805	1320.55
																									180.6	-0.00012601	180.6	-0.0001649	180.6	-0.0002083	180.6	-0.00021859	180.6	-0.0002326	180.6	-0.0002415	180.6	-0.00023898	180.6	-0.000918	180.6	-0.00151						7.10835	1330.7
																									180.7	-0.0001255	180.7	-0.0001612	180.7	-0.0002102	180.7	-0.00021866	180.7	-0.0002324	180.7	-0.0002417	180.7	-0.00023887	180.7	-0.000919	180.7	-0.00151						7.10865	1300.25
																									180.8	-0.00012413	180.8	-0.0001646	180.8	-0.0002076	180.8	-0.00021858	180.8	-0.0002325	180.8	-0.0002422	180.8	-0.00023858	180.8	-0.000918	180.8	-0.00151						7.10896	1362.55
																									180.9	-0.00012322	180.9	-0.0001623	180.9	-0.000206	180.9	-0.00021849	180.9	-0.0002324	180.9	-0.000243	180.9	-0.00023853	180.9	-0.000917	180.9	-0.00151						7.10926	1404.9
																									181	-0.00012219	181	-0.0001584	181	-0.0002054	181	-0.00021824	181	-0.0002323	181	-0.0002432	181	-0.00023858	181	-0.000919	181	-0.00151						7.10956	1377.6
																									181.1	-0.00012196	181.1	-0.0001581	181.1	-0.0002041	181.1	-0.00021818	181.1	-0.0002324	181.1	-0.0002435	181.1	-0.0002387	181.1	-0.000922	181.1	-0.00151						7.10986	1372.7
																									181.2	-0.00012369	181.2	-0.0001586	181.2	-0.0002026	181.2	-0.00021816	181.2	-0.0002324	181.2	-0.0002429	181.2	-0.00023895	181.2	-0.000922	181.2	-0.00151						7.11017	1368.15
																									181.3	-0.00012493	181.3	-0.0001585	181.3	-0.000203	181.3	-0.00021829	181.3	-0.0002322	181.3	-0.0002439	181.3	-0.00023894	181.3	-0.000922	181.3	-0.00151						7.11047	1337.7
																									181.4	-0.00012288	181.4	-0.000158	181.4	-0.0002026	181.4	-0.00021819	181.4	-0.0002322	181.4	-0.0002436	181.4	-0.00023889	181.4	-0.000925	181.4	-0.00151						7.11077	1343.65
																									181.5	-0.00012267	181.5	-0.0001659	181.5	-0.0002048	181.5	-0.00021812	181.5	-0.0002323	181.5	-0.0002429	181.5	-0.00023883	181.5	-0.000923	181.5	-0.00151						7.11108	1402.1
																									181.6	-0.00012177	181.6	-0.0001728	181.6	-0.0002038	181.6	-0.00021818	181.6	-0.0002322	181.6	-0.0002428	181.6	-0.00023877	181.6	-0.00092	181.6	-0.00151						7.11138	1390.2
																									181.7	-0.00012206	181.7	-0.0001729	181.7	-0.0002072	181.7	-0.00021825	181.7	-0.0002323	181.7	-0.0002425	181.7	-0.00023862	181.7	-0.000923	181.7	-0.00151						7.11168	1337
																									181.8	-0.00012254	181.8	-0.000174	181.8	-0.0002033	181.8	-0.00021825	181.8	-0.0002323	181.8	-0.0002423	181.8	-0.00023861	181.8	-0.000924	181.8	-0.00151						7.11198	1341.2
																									181.9	-0.00012381	181.9	-0.0001739	181.9	-0.0002022	181.9	-0.00021817	181.9	-0.0002323	181.9	-0.0002417	181.9	-0.00023877	181.9	-0.000921	181.9	-0.00151						7.11229	1329.65
																									182	-0.00012222	182	-0.0001726	182	-0.0002024	182	-0.00021819	182	-0.0002325	182	-0.0002416	182	-0.00023883	182	-0.00092	182	-0.00151						7.11259	1322.3
																									182.1	-0.00012213	182.1	-0.0001716	182.1	-0.0002042	182.1	-0.00021808	182.1	-0.0002325	182.1	-0.0002412	182.1	-0.00023882	182.1	-0.000925	182.1	-0.00151						7.11289	1321.25
																									182.2	-0.0001257	182.2	-0.0001709	182.2	-0.0002031	182.2	-0.00021768	182.2	-0.0002324	182.2	-0.0002411	182.2	-0.00023891	182.2	-0.000924	182.2	-0.00151						7.11319	1303.75
																									182.3	-0.00012405	182.3	-0.0001653	182.3	-0.0002057	182.3	-0.00021719	182.3	-0.0002326	182.3	-0.0002411	182.3	-0.00023859	182.3	-0.000921	182.3	-0.00151						7.1135	1297.1
																									182.4	-0.00012394	182.4	-0.0001691	182.4	-0.0002029	182.4	-0.0002166	182.4	-0.0002327	182.4	-0.0002409	182.4	-0.00023853	182.4	-0.000923	182.4	-0.00151						7.1138	1291.85
																									182.5	-0.00012366	182.5	-0.0001748	182.5	-0.0002017	182.5	-0.00021603	182.5	-0.0002328	182.5	-0.0002412	182.5	-0.00023838	182.5	-0.000923	182.5	-0.00151						7.1141	1324.4
																									182.6	-0.00012426	182.6	-0.000172	182.6	-0.0002024	182.6	-0.00021552	182.6	-0.0002327	182.6	-0.0002412	182.6	-0.00023799	182.6	-0.000922	182.6	-0.00151						7.11441	1350.3
																									182.7	-0.00012353	182.7	-0.0001729	182.7	-0.0002023	182.7	-0.00021512	182.7	-0.0002329	182.7	-0.0002415	182.7	-0.00023799	182.7	-0.000921	182.7	-0.00151						7.11471	1331.4
																									182.8	-0.0001213	182.8	-0.0001732	182.8	-0.0002019	182.8	-0.00021489	182.8	-0.0002329	182.8	-0.0002416	182.8	-0.00023781	182.8	-0.000923	182.8	-0.00151						7.11501	1326.5
																									182.9	-0.00012129	182.9	-0.0001723	182.9	-0.0002025	182.9	-0.00021467	182.9	-0.0002326	182.9	-0.0002423	182.9	-0.00023753	182.9	-0.000924	182.9	-0.00151						7.11531	1334.2
																									183	-0.0001209	183	-0.0001688	183	-0.0002046	183	-0.00021452	183	-0.0002328	183	-0.0002431	183	-0.00023763	183	-0.000922	183	-0.00151						7.11562	1391.6
																									183.1	-0.00012089	183.1	-0.0001752	183.1	-0.0002033	183.1	-0.00021432	183.1	-0.0002328	183.1	-0.0002438	183.1	-0.0002376	183.1	-0.000922	183.1	-0.00151						7.11592	1364.3
																									183.2	-0.00011957	183.2	-0.0001744	183.2	-0.0002008	183.2	-0.00021421	183.2	-0.0002328	183.2	-0.0002444	183.2	-0.00023752	183.2	-0.000923	183.2	-0.00151						7.11622	1357.3
																									183.3	-0.00012115	183.3	-0.0001754	183.3	-0.0001999	183.3	-0.00021427	183.3	-0.0002324	183.3	-0.0002446	183.3	-0.00023763	183.3	-0.000921	183.3	-0.00151						7.11652	1374.45
																									183.4	-0.00012059	183.4	-0.0001736	183.4	-0.0002013	183.4	-0.00021444	183.4	-0.0002329	183.4	-0.0002447	183.4	-0.00023753	183.4	-0.000921	183.4	-0.00151						7.11683	1344.7
																									183.5	-0.00012104	183.5	-0.0001714	183.5	-0.0002014	183.5	-0.00021456	183.5	-0.0002329	183.5	-0.0002449	183.5	-0.00023757	183.5	-0.000923	183.5	-0.00151						7.11713	1315.65
																									183.6	-0.00012111	183.6	-0.0001696	183.6	-0.0002025	183.6	-0.00021445	183.6	-0.0002329	183.6	-0.0002447	183.6	-0.00023756	183.6	-0.000922	183.6	-0.00151						7.11743	1319.15
																									183.7	-0.00012172	183.7	-0.0001702	183.7	-0.0002011	183.7	-0.00021424	183.7	-0.000233	183.7	-0.0002448	183.7	-0.00023755	183.7	-0.00092	183.7	-0.00151						7.11773	1332.1
																									183.8	-0.00012068	183.8	-0.0001716	183.8	-0.0001999	183.8	-0.00021407	183.8	-0.000233	183.8	-0.0002442	183.8	-0.00023741	183.8	-0.000922	183.8	-0.00151						7.11804	1348.2
																									183.9	-0.00012278	183.9	-0.000175	183.9	-0.0001995	183.9	-0.00021391	183.9	-0.0002329	183.9	-0.000244	183.9	-0.00023764	183.9	-0.000923	183.9	-0.00151						7.11834	1329.3
																									184	-0.00012251	184	-0.0001717	184	-0.0002014	184	-0.0002137	184	-0.0002328	184	-0.0002441	184	-0.00023772	184	-0.000921	184	-0.00151						7.11864	1309.7
																									184.1	-0.0001213	184.1	-0.0001686	184.1	-0.0002008	184.1	-0.00021349	184.1	-0.0002328	184.1	-0.0002447	184.1	-0.00023802	184.1	-0.000919	184.1	-0.00151						7.11895	1334.2
																									184.2	-0.00012068	184.2	-0.0001668	184.2	-0.0002013	184.2	-0.00021329	184.2	-0.0002329	184.2	-0.0002457	184.2	-0.00023828	184.2	-0.000924	184.2	-0.00151						7.11925	1308.3
																									184.3	-0.00011969	184.3	-0.0001647	184.3	-0.0002008	184.3	-0.00021287	184.3	-0.0002327	184.3	-0.0002453	184.3	-0.00023857	184.3	-0.000922	184.3	-0.00151						7.11955	1311.8
																									184.4	-0.00011948	184.4	-0.0001618	184.4	-0.0002011	184.4	-0.00021258	184.4	-0.0002328	184.4	-0.0002449	184.4	-0.00023883	184.4	-0.000921	184.4	-0.00151						7.11985	1346.8
																									184.5	-0.0001206	184.5	-0.0001635	184.5	-0.0002006	184.5	-0.00021222	184.5	-0.0002327	184.5	-0.0002446	184.5	-0.00023914	184.5	-0.000921	184.5	-0.00151						7.12016	1319.15
																									184.6	-0.00012241	184.6	-0.0001774	184.6	-0.0002023	184.6	-0.00021207	184.6	-0.0002328	184.6	-0.0002444	184.6	-0.00023909	184.6	-0.000923	184.6	-0.00151						7.12046	1265.25
																									184.7	-0.00012249	184.7	-0.0001709	184.7	-0.0002054	184.7	-0.00021213	184.7	-0.0002323	184.7	-0.0002442	184.7	-0.00023907	184.7	-0.000922	184.7	-0.00151						7.12076	1259.65
																									184.8	-0.00012293	184.8	-0.0001691	184.8	-0.0002031	184.8	-0.00021243	184.8	-0.0002327	184.8	-0.0002435	184.8	-0.000239	184.8	-0.00092	184.8	-0.00151						7.12106	1304.1
																									184.9	-0.00012199	184.9	-0.0001667	184.9	-0.0002016	184.9	-0.00021263	184.9	-0.0002323	184.9	-0.0002435	184.9	-0.00023886	184.9	-0.000924	184.9	-0.00151						7.12137	1344.7
																									185	-0.00012257	185	-0.0001684	185	-0.0002009	185	-0.00021296	185	-0.0002325	185	-0.0002433	185	-0.00023862	185	-0.000923	185	-0.00151						7.12167	1380.4
																									185.1	-0.00012182	185.1	-0.0001662	185.1	-0.0001994	185.1	-0.00021323	185.1	-0.0002323	185.1	-0.0002439	185.1	-0.00023834	185.1	-0.000921	185.1	-0.00151						7.12197	1344.35
																									185.2	-0.00012197	185.2	-0.0001663	185.2	-0.0001995	185.2	-0.00021333	185.2	-0.0002322	185.2	-0.0002441	185.2	-0.00023818	185.2	-0.000921	185.2	-0.00151						7.12228	1324.05
																									185.3	-0.00012071	185.3	-0.0001755	185.3	-0.0002042	185.3	-0.00021336	185.3	-0.000232	185.3	-0.0002441	185.3	-0.0002379	185.3	-0.000923	185.3	-0.00151						7.12258	1321.25
																									185.4	-0.00012277	185.4	-0.0001809	185.4	-0.0002008	185.4	-0.0002133	185.4	-0.0002319	185.4	-0.0002438	185.4	-0.00023781	185.4	-0.000921	185.4	-0.00151						7.12288	1330
																									185.5	-0.00012325	185.5	-0.000178	185.5	-0.0001996	185.5	-0.0002129	185.5	-0.0002317	185.5	-0.0002435	185.5	-0.00023757	185.5	-0.000919	185.5	-0.00151						7.12318	1328.6
																									185.6	-0.00012289	185.6	-0.0001718	185.6	-0.0001983	185.6	-0.00021251	185.6	-0.0002318	185.6	-0.0002439	185.6	-0.00023756	185.6	-0.000923	185.6	-0.00151						7.12349	1347.15
																									185.7	-0.00012335	185.7	-0.0001682	185.7	-0.0002004	185.7	-0.00021223	185.7	-0.0002316	185.7	-0.0002429	185.7	-0.0002372	185.7	-0.000922	185.7	-0.00151						7.12379	1332.45
[truncated: 58,112 more rows]
[truncated: 20 more columns]
